# Supplementary material for: Machine learning based prediction of recurrence after curative resection for rectal cancer
Source: PLoS One. 2023 Dec 15;18(12):e0290141. doi: 10.1371/journal.pone.0290141 (PMC10723658; doi:10.1371/journal.pone.0290141)
Supplement: S1 File — (XLSX) [file pone.0290141.s001.xlsx]

## Sheet: DB
Serial number	Age	Age_categorical	Sex	ASA	BMI	Operation_date	Initial_CEA	CCRT	Location_of_rectal_cancer	Histologic_type	pT	LVI	PNI	Distal resection margin	pN	Harvested_LN_Categorical	pTNM	Postop_Chemotherapy	Last_Follow_Up_Date	F/U duration	Survival_Status	Recurrence	Recurrence_Detection_Date
-	-		1 Male, 2 Female	1-1, 2-2, 3-3, 4-4, 5-5	-	-	-	0: no, 1: yes	1 Ra, 2 Rb	11: WD, 12: MD, 13: PD / mucinous / signet ring cell	0: Tis or T0, 1: T1, 2: T2, 3: T3, 4: T4	0:no, 1:yes	0:no, 1:yes	0:no, 1:yes	0: N0, 1: N1, 2: N2	0: >=12, 1: <12	0: stage0, 1: stage1, 2: stage2, 3: stage3, 4: stage4	0 No, 1 Yes	-		0 No, 1 Yes, 2 Not assessed	0: No, 1: yes	-
1	55	1	2	2	22.27	2005-03-08	0.84	0	2	12	3	0	0	0	2	0	3	1	2018-12-31	168.2	0	0
2	69	2	2	3	21.93	2005-04-26	1.07	1	2	12	0	0	0	0	0	1	0	0	2011-06-27	75.1	1	0
3	48	1	2	2	28.04	2004-03-09	0.97	0	2	12	3	0	0	0	0	0	2	1	2019-11-29	191.433	0	0
4	58	1	2	2	32.44	2004-06-24	0.5	0	2	11	1	0	0	0	0	1	1	0	2018-12-31	176.767	0	0
5	63	1	2	2	21.91	2004-11-16	4.63	0	2	12	3	0	0	0	0	1	2	1	2008-08-16	45.6333	1	1	2007-08-03
6	57	1	2	2	24.26	2004-12-30	1.13	0	2	12	3	0	0	0	0	0	2	1	2018-12-31	170.467	0	0
7	41	1	1	2	21.57	2005-02-22	2.45	0	2	12	2	1	1	0	1	1	3	1	2008-12-25	46.7333	1	1	2008-04-18
8	66	2	2	2	29.83	2005-04-28	1.13	0	2	12	1	0	0	0	0	1	1	0	2016-05-25	134.833	1	0
9	57	1	2	2	23.13	2005-06-28	0.55	1	2	12	2	0	0	0	0	0	1	1	2018-12-31	164.467	0	0
10	63	1	1	2	23.12	2005-09-13	0.77	0	2	12	3	0	0	0	1	0	3	1	2019-09-09	170.3	0	0
11	61	1	1	2	23.67	2005-09-29	6.87	0	2	12	4	1	0	0	1	0	3	1	2007-10-22	25.1	1	1	2007-03-21
12	56	1	2	2	27.55	2005-11-01	0.91	0	2	12	0	0	0	0	0	0	0	1	2019-08-29	168.3	0	0
13	71	2	2	2	21.55	2005-12-01	1.28	1	2	12	3	1	1	0	1	0	3	1	2007-12-20	24.9667	1	1	2007-04-23
14	68	2	1	2	17.99	2005-12-27	1.08	0	2	12	2	0	0	0	0	0	1	0	2018-12-31	158.4	0	0
15	76	2	2	2	26.41	2004-03-16	0.5	0	2	12	1	1	0	0	0	1	1	0	2018-12-31	180.1	0	0
16	57	1	2	2	22.66	2004-03-17	0.85	0	1	12	2	1	0	0	0	0	1	1	2018-12-31	180.067	0	0
17	54	1	1	2	24.57	2004-03-23	1.75	0	2	11	3	1	0	0	2	0	3	1	2014-02-22	120.767	1	1	2006-12-02
18	77	2	2	3	22.06	2004-04-01	0.82	0	2	12	4	1	0	0	2	0	3	1	2005-12-05	20.4333	1	0
19	74	2	2	2	23.34	2004-04-06	2.29	0	2	12	3	0	0	0	2	0	3	1	2007-05-03	37.4	1	0
20	69	2	1	2	20.81	2004-01-08	4.17	0	2	12	3	1	0	0	1	0	3	1	2017-12-22	169.9	1	0
21	55	1	1	2	22.04	2004-02-03	3.46	0	2	13	3	0	0	0	0	0	2	1	2018-12-31	181.5	0	0
22	60	1	1	2	19.43	2004-02-03	13.22	0	2	12	4	0	0	0	1	0	3	1	2006-07-07	29.5	1	0
23	54	1	2	2	15.64	2004-02-10	0.23	0	2	12	3	0	0	0	1	1	3	1	2018-12-31	181.267	0	0
24	70	2	1	2	22.89	2004-02-12	1.19	0	2	12	3	1	0	0	2	1	3	0	2005-03-04	12.8667	1	0
25	58	1	2	2	28.92	2004-02-24	38.98	0	2	12	3	0	0	0	1	0	3	0	2019-10-01	189.933	0	0
26	55	1	2	3	29.55	2004-08-17	0.5	1	2	11	1	0	0	0	0	1	1	0	2019-09-05	183.233	0	0
27	53	1	1	2	20.14	2004-04-06	1.68	0	2	12	3	0	1	0	1	1	3	1	2018-12-31	179.4	0	1	2004-12-01
28	57	1	2	2	26.11	2004-04-29	1.34	0	2	12	2	1	0	0	0	1	1	0	2018-12-31	178.633	0	0
29	66	2	1	2	19.33	2004-05-04	0.01	1	2	12	3	1	0	0	1	1	3	1	2019-04-08	181.733	0	0
30	45	1	1	2	26.56	2004-05-12	1.19	1	2	12	3	0	0	0	0	0	2	1	2018-12-31	178.2	0	0
31	69	2	2	3	23.59	2004-05-25	4.36	0	2	12	3	0	0	0	0	0	2	1	2015-12-18	140.8	1	0
32	42	1	1	2	19.36	2004-06-17	1.55	1	2	12	3	0	0	0	0	0	2	1	2018-12-31	177	0	0
33	45	1	1	2	27.1	2004-06-17	0.81	1	2	12	2	0	0	0	1	1	3	1	2018-12-31	177	0	0
34	44	1	1	2	24.09	2004-07-01	2.69	1	2	12	3	0	0	0	0	0	2	1	2018-12-31	176.533	0	0
35	42	1	1	2	20.38	2004-07-01	4.51	1	2	12	3	0	0	0	0	1	2	1	2018-12-31	176.533	0	1	2005-05-02
36	75	2	2	2	22.94	2004-07-20	1.27	0	2	12	2	0	0	0	0	1	1	0	2019-05-08	180.167	0	0
37	68	2	1	3	24.61	2004-07-20	7.82	0	2	12	2	0	0	0	0	0	1	0	2014-10-25	124.967	1	0
38	44	1	1	2	19.39	2004-09-23	3.8	1	2	12	3	0	0	0	0	0	2	1	2009-07-07	58.2667	1	1	2006-04-24
39	36	1	1	2	18.69	2004-10-07	4.66	0	2	12	3	0	0	0	0	0	2	1	2007-12-26	39.1667	1	1	2006-03-07
40	74	2	2	3	27.23	2004-10-12	1.8	0	2	12	2	0	0	0	1	0	3	1	2015-11-11	134.9	1	0
41	58	1	1	2	22.26	2004-11-30	7.48	0	2	13	4	1	1	0	2	0	3	0	2006-07-08	19.5	1	0
42	41	1	1	3	24.11	2005-01-05	3.95	0	2	13	2	1	0	0	2	0	3	1	2009-07-15	55.0667	1	0
43	73	2	1	2	17.5	2005-03-29	11.12	1	2	11	4	0	0	0	0	1	2	1	2010-09-08	66.3	1	1	2009-01-08
44	59	1	2	2	24.87	2005-06-14	0.17	1	2	12	3	0	0	0	0	0	2	1	2015-08-08	123.567	1	1	2010-02-06
45	70	2	1	2	21.48	2005-09-07	1.54	0	1	12	4	0	0	0	0	0	2	1	2019-08-25	170	0	0
46	44	1	2	2	22.65	2005-11-08	23	0	2	12	2	0	0	0	0	0	1	0	2019-10-24	169.933	0	0
47	70	2	1	2	22.58	2005-12-09	3.78	0	2	12	3	1	0	0	2	0	3	1	2018-12-31	159	0	0
48	60	1	2	2	21.9	2005-11-16	0.96	0	2	12	2	1	0	0	1	0	3	1	2019-08-09	167.133	0	0
49	38	1	1	2	25.21	2005-10-31	11.49	1	2	12	3	0	0	0	0	0	2	1	2018-12-31	160.3	0	0
50	77	2	2	2	24.83	2005-10-19	1.86	0	2	12	2	0	0	0	0	0	1	0	2015-03-03	114.067	1	0
51	69	2	1	2	24.68	2005-10-17	1.25	0	1	11	1	0	0	0	0	1	1	0	2019-11-05	171.067	0	0
52	68	2	1	2	18.54	2005-08-22	0.55	0	1	11	2	0	0	0	0	0	1	0	2018-12-31	162.633	0	0
53	62	1	2	2	27.55	2005-08-01	0.36	0	2	12	3	0	0	0	1	0	3	1	2018-12-31	163.333	0	0
54	55	1	1	2	19.29	2005-07-18	1.88	1	2	12	2	0	0	0	1	0	3	1	2010-03-04	56.3333	1	1	2008-08-19
55	58	1	1	2	20.2	2005-07-11	5.43	1	2	12	3	0	0	0	0	0	2	1	2018-10-21	161.667	1	0
56	75	2	2	3	20	2005-07-04	0.38	0	2	12	1	0	0	0	0	1	1	0	2018-12-31	164.267	0	0
57	82	2	2	3	26.99	2005-07-04	4.47	0	2	12	3	0	0	0	0	0	2	1	2013-02-25	93.1	1	0
58	69	2	2	2	19.75	2005-06-27	2.12	0	2	12	3	0	0	0	0	0	2	1	2018-12-31	164.5	0	0
59	60	1	1	2	25.71	2005-01-03	3.33	0	1	12	3	0	0	0	0	0	2	1	2018-12-31	170.333	0	0
60	57	1	2	2	20.34	2005-01-07	0.34	1	2	12	3	0	0	0	0	0	2	1	2018-12-31	170.2	0	0
61	56	1	1	2	24.61	2005-02-04	2.67	0	2	13	1	0	0	0	0	1	1	0	2019-10-10	178.7	0	0
62	60	1	1	2	26.12	2005-02-14	17.23	1	2	12	2	0	0	0	0	1	1	1	2018-12-31	168.933	0	0
63	64	1	1	2	24.77	2005-02-21	0.63	0	2	12	2	0	0	0	0	1	1	0	2018-12-31	168.7	0	0
64	52	1	1	2	17.72	2005-03-14	1.64	1	2	12	2	0	0	0	0	1	1	1	2008-10-09	43.5	1	0
65	70	2	2	1	20.42	2005-04-11	1.44	0	2	12	1	0	0	0	0	1	1	0	2006-03-09	11.0667	1	0
66	57	1	1	2	27.58	2005-04-18	0.18	1	2	12	3	0	0	0	0	1	2	1	2015-11-11	128.633	1	0
67	58	1	1	2	23.93	2004-10-25	0.5	1	2	12	3	0	0	0	0	0	2	1	2018-12-31	172.667	0	0
68	56	1	1	2	23.51	2004-09-17	1.77	0	2	12	3	0	0	0	1	0	3	1	2007-10-01	36.9667	1	1	2005-08-11
69	68	2	1	3	23.87	2004-09-06	1.6	1	2	12	3	0	0	0	0	0	2	1	2012-07-30	96.1333	1	0
70	67	2	2	2	23.8	2004-07-23	1.2	0	2	12	1	0	0	0	0	0	1	0	2018-12-31	175.8	0	0
71	75	2	1	3	20.95	2004-11-29	12.88	0	2	12	3	0	0	0	0	1	2	1	2016-03-03	137.067	1	0
72	38	1	2	2	17.63	2004-06-07	2.42	0	1	13	3	1	0	0	1	1	3	1	2008-05-03	47.5333	1	1	2005-01-01
73	74	2	1	2	17.96	2004-10-18	2	0	2	12	3	1	0	0	1	0	3	1	2007-07-06	33.0333	1	0
74	49	1	2	1	25.88	2004-09-10	5.3	1	2	12	3	0	0	0	1	0	3	1	2018-12-31	174.167	0	0
75	55	1	1	2	24.56	2004-08-20	0.56	0	2	11	1	0	0	0	0	1	1	0	2018-12-31	174.867	0	0
76	63	1	1	2	23.88	2004-01-05	1.07	0	2	12	3	0	0	0	2	1	3	0	2010-08-18	80.5667	1	1	2006-10-29
77	45	1	2	2	21.83	2004-01-07	0.56	0	2	12	1	0	0	0	0	0	1	0	2018-12-31	182.4	0	0
78	66	2	2	2	19.17	2004-07-05	2.65	0	1	12	3	1	0	0	1	0	3	1	2018-12-31	176.4	0	0
79	58	1	1	2	20.06	2004-12-06	1.96	0	1	12	2	0	0	0	0	0	1	0	2018-09-29	168.167	1	0
80	73	2	2	3	16.25	2004-01-02	3.85	0	2	13	3	1	0	0	1	0	3	1	2006-10-22	34.1333	1	1	2005-08-18
81	73	2	2	2	25.65	2006-02-28	3.36	0	2	12	3	0	0	0	1	0	3	1	2019-04-08	159.567	0	0
82	64	1	2	3	20.24	2006-04-11	2.37	0	2	12	3	0	0	0	2	0	3	1	2018-12-31	154.9	0	0
83	72	2	1	2	19.94	2006-10-26	2.9	0	2	11	3	1	0	0	1	0	3	1	2008-09-01	22.5333	1	1	2008-05-29
84	68	2	1	2	24.01	2006-11-14	5.14	0	1	12	2	1	0	0	1	0	3	1	2018-12-31	147.667	0	0
85	83	2	2	2	18.07	2006-07-18	1.28	0	2	12	3	1	0	0	2	0	3	1	2007-04-14	9	1	0
86	40	1	2	1	23.92	2006-07-13	9.97	0	2	12	3	0	0	0	1	0	3	1	2018-12-31	151.8	0	0
87	52	1	1	3	20.52	2006-07-20	44.24	0	2	12	3	1	1	0	1	0	3	1	2009-07-14	36.3333	1	1	2006-09-21
88	58	1	1	2	21.72	2006-08-17	1.18	0	2	12	3	1	0	0	2	0	3	1	2008-03-08	18.9667	1	1	2007-11-15
89	68	2	2	2	18.61	2006-05-16	0.97	0	2	11	2	0	0	0	0	1	1	0	2018-12-31	153.733	0	0
90	86	2	2	3	21.22	2006-03-28	6.71	0	1	12	3	0	0	0	1	0	3	1	2008-09-30	30.5667	1	0
91	79	2	1	3	18.08	2006-03-23	2.29	0	2	12	3	1	0	0	0	0	2	1	2013-04-29	86.4667	1	0
92	77	2	1	3	22.72	2006-01-19	0.87	0	2	11	3	0	0	0	0	1	2	1	2014-05-20	101.433	1	0
93	51	1	2	2	23.83	2006-02-09	4.02	0	2	12	3	1	0	0	0	0	2	1	2018-12-31	156.933	0	0
94	67	2	2	2	20.66	2006-02-28	0.97	0	2	12	2	0	0	0	0	0	1	0	2019-11-14	166.9	0	0
95	44	1	1	2	21.8	2006-09-19	15.8	0	2	12	4	1	0	0	2	0	3	1	2018-12-31	149.533	0	0
96	53	1	2	2	25.45	2006-08-22	1.58	1	2	13	3	1	0	0	2	0	3	1	2010-07-25	47.7667	1	1	2009-09-24
97	65	2	1	2	17.75	2006-01-12	4.02	1	2	12	2	1	0	0	0	0	1	1	2006-09-14	8.16667	1	0
98	75	2	1	3	27.45	2006-10-12	0.41	0	1	12	2	0	0	0	0	0	1	0	2018-12-31	148.767	0	0
99	68	2	1	2	24.92	2006-08-10	15.68	1	2	12	3	1	0	0	1	0	3	1	2016-07-09	120.7	1	0
100	67	2	2	2	22.58	2006-07-06	0.76	0	1	12	3	0	0	0	0	0	2	1	2019-04-17	155.6	0	0
101	40	1	1	3	22.69	2006-08-17	1.24	0	2	12	2	0	0	0	0	1	1	0	2015-08-20	109.667	1	0
102	61	1	2	3	25.96	2006-01-25	5.88	0	2	12	3	1	0	0	0	0	2	1	2014-05-17	101.133	1	0
103	76	2	2	2	23.35	2006-06-19	0.81	1	2	12	3	1	0	0	1	0	3	1	2018-12-31	152.6	0	0
104	48	1	2	2	22.87	2006-06-21	1.04	0	2	11	1	0	0	0	0	0	1	0	2019-06-03	157.667	0	0
105	55	1	2	1	22.1	2006-07-21	0.82	0	2	12	3	0	0	0	0	0	2	0	2018-12-31	151.533	0	0
106	67	2	1	2	22.13	2006-07-10	3.38	1	2	11	3	1	0	0	2	0	3	1	2018-12-31	151.9	0	1	2009-01-13
107	67	2	2	2	17.43	2006-07-03	0.69	1	2	12	2	0	0	0	0	0	1	1	2018-12-31	152.133	0	0
108	50	1	1	1	27.76	2006-05-22	0.75	0	2	12	2	0	0	0	0	0	1	0	2019-08-19	161.233	0	0
109	60	1	1	2	24.52	2006-06-12	2.12	0	2	12	3	0	0	0	0	0	2	1	2018-12-31	152.833	0	0
110	68	2	1	2	26.57	2006-08-14	1.59	0	1	11	1	0	0	0	0	1	1	0	2013-02-08	79	1	0
111	67	2	2	2	19.47	2006-05-08	1.11	0	2	12	2	0	0	0	0	0	1	0	2018-12-31	154	0	0
112	57	1	1	2	23.78	2006-04-17	1.93	1	2	12	3	1	0	0	0	0	2	1	2013-12-11	93.1667	1	0
113	41	1	2	2	21.9	2006-04-24	0.98	0	2	13	4	1	0	0	1	0	3	1	2018-12-31	154.467	0	0
114	73	2	1	2	19.37	2006-03-15	3.63	0	2	12	3	1	0	0	0	1	2	1	2010-05-23	51	1	1	2009-11-04
115	45	1	1	2	26.22	2006-01-23	2.56	1	2	12	3	1	0	0	0	0	2	1	2018-12-31	157.5	0	0
116	60	1	1	2	18.77	2006-02-06	4.99	1	2	12	0	0	0	0	0	1	0	1	2019-10-08	166.4	0	0
117	68	2	1	1	22.21	2006-02-08	1.96	1	2	12	3	1	0	1	2	0	3	1	2007-08-07	18.1667	1	0
118	45	1	2	1	22.89	2006-02-20	1.36	0	2	12	3	0	0	0	0	0	2	1	2018-12-31	156.567	0	0
119	62	1	1	2	18.27	2006-09-06	3.75	0	2	12	3	1	0	0	0	0	2	1	2010-11-18	51.1333	1	1	2009-06-18
120	57	1	1	2	22.03	2006-11-13	1.51	0	2	12	2	0	0	0	0	0	1	1	2018-12-31	147.7	0	0
121	58	1	1	2	22.28	2006-09-27	12.5	0	1	12	3	0	0	0	0	0	2	1	2018-12-31	149.267	0	0
122	58	1	2	2	26.07	2006-09-25	1.48	0	1	12	3	1	0	0	1	0	3	1	2019-09-23	158.2	0	1	2009-04-10
123	70	2	2	2	25.39	2006-10-30	0.09	1	2	13	3	0	0	0	2	0	3	1	2011-01-29	51.7333	1	1	2008-11-05
124	67	2	1	2	21.49	2006-11-08	47.03	0	1	12	4	1	0	0	0	0	2	0	2009-01-16	26.6667	1	0
125	71	2	1	2	20.07	2006-09-28	5.69	0	2	12	3	1	0	0	1	0	3	1	2008-03-04	17.4333	1	1	2008-02-20
126	45	1	1	2	22.46	2006-07-31	1.98	0	2	12	3	0	0	0	0	0	2	1	2014-05-19	94.9667	1	1	2008-12-04
127	68	2	1	2	22.09	2007-02-26	2.77	0	2	12	3	0	0	0	0	0	2	1	2018-09-17	140.7	1	0
128	73	2	2	2	18.13	2007-03-05	14.38	0	2	12	3	0	0	0	0	0	2	1	2018-12-31	143.967	0	0
129	62	1	1	2	22.79	2007-03-05	1.38	1	2	12	3	0	0	0	0	0	2	1	2016-04-06	110.667	1	0
130	55	1	1	1	22.06	2007-03-21	1.83	0	1	12	3	1	0	0	2	0	3	1	2018-12-31	143.433	0	0
131	48	1	2	1	20.35	2007-03-12	1.75	1	2	12	2	0	0	0	0	1	1	1	2018-12-31	143.733	0	0
132	53	1	2	2	20.5	2007-04-09	0.9	0	2	12	2	0	0	0	0	0	1	1	2019-09-04	151.033	0	0
133	49	1	1	2	22.05	2007-04-23	0.95	1	2	12	3	0	0	0	0	0	2	1	2018-12-31	142.333	0	0
134	62	1	1	2	19.27	2007-04-25	1.04	0	2	12	3	1	0	0	1	0	3	1	2009-02-24	22.3667	1	0
135	77	2	1	3	24.34	2007-06-15	4.74	0	2	12	3	1	0	0	1	0	3	1	2017-12-20	128.033	1	0
136	62	1	2	2	18.5	2007-01-08	2.92	0	2	11	2	0	0	0	0	0	1	1	2018-12-31	145.833	0	0
137	57	1	1	2	20.89	2007-01-02	14.21	0	1	11	3	0	0	0	0	0	2	1	2019-11-12	156.567	0	0
138	70	2	1	3	26.43	2007-06-11	4.61	0	2	12	2	0	0	0	0	0	1	0	2009-05-05	23.1333	1	0
139	89	2	1	1	19.81	2008-01-28	1.66	0	2	13	3	1	0	0	0	1	2	0	2008-09-01	7.23333	1	0
140	65	2	2	2	25.13	2007-03-06	0.37	0	2	11	1	0	0	0	0	0	1	0	2018-12-31	143.933	0	0
141	63	1	2	2	23.04	2007-03-13	1.62	0	2	12	3	0	0	0	0	0	2	1	2008-06-05	15	1	1	2008-01-15
142	85	2	1	2	20.7	2007-03-13	0.77	0	2	12	3	0	0	0	1	0	3	1	2008-04-03	12.9	1	0
143	81	2	2	2	24.24	2007-03-20	12.58	0	2	12	3	0	0	0	0	1	2	1	2018-12-31	143.467	0	1	2008-11-21
144	74	2	1	2	19.32	2007-04-03	1.45	0	2	11	2	0	0	0	0	1	1	0	2011-06-16	51.1667	1	0
145	46	1	1	2	25.34	2007-01-31	2.01	0	2	13	3	1	0	1	2	0	3	1	2009-12-20	35.1333	1	1	2008-12-07
146	63	1	2	2	23.74	2007-02-15	0.05	0	1	11	3	0	0	0	0	0	2	1	2015-11-03	106.1	1	0
147	63	1	1	3	24.68	2007-01-23	1.13	0	2	12	2	0	0	0	0	0	1	0	2018-12-31	145.333	0	0
148	38	1	2	1	22.31	2007-01-30	7.4	0	2	12	3	0	0	0	0	0	2	1	2019-09-18	153.8	0	0
149	44	1	1	1	24.76	2007-02-13	10.84	0	2	12	3	0	0	0	1	0	3	1	2016-10-31	118.267	1	1	2009-12-20
150	72	2	2	2	19.02	2007-03-27	5.74	0	2	11	2	1	0	0	1	0	3	1	2017-09-14	127.467	1	0	2013-05-09
151	55	1	1	3	19.45	2007-05-02	2.49	0	1	12	3	1	0	0	1	0	3	0	2018-12-31	142.033	0	0
152	60	1	1	2	21.19	2007-01-15	2.92	0	2	12	3	1	0	0	1	0	3	1	2015-07-06	103.133	1	0	2012-05-04
153	66	2	1	2	18.81	2007-01-22	1.27	0	2	12	3	0	0	0	0	0	2	1	2015-03-05	98.8	1	0
154	67	2	1	2	26.12	2007-01-29	1.13	1	2	12	3	0	0	0	1	0	3	1	2018-07-08	139.267	1	0
155	83	2	1	3	25.2	2007-06-05	1.62	0	2	12	4	1	1	0	1	1	3	1	2008-03-07	9.2	1	1	2007-12-05
156	55	1	2	2	26.41	2007-09-06	0.2	0	2	12	2	0	0	0	0	1	1	1	2018-12-31	137.8	0	0
157	72	2	1	3	24.91	2007-09-11	0.53	1	2	11	3	0	0	0	0	1	2	1	2018-12-31	137.633	0	0
158	73	2	2	2	26.15	2007-09-04	0.27	1	2	12	0	0	0	0	0	1	0	1	2018-12-31	137.867	0	0
159	56	1	1	2	24.69	2007-09-12	15.69	0	1	12	3	0	0	0	0	0	2	1	2018-12-31	137.6	0	0
160	40	1	1	2	19.36	2007-08-28	5.62	0	2	12	3	0	0	0	0	0	2	1	2011-12-31	52.8667	1	0
161	57	1	2	2	25.23	2007-10-01	0.52	0	2	12	2	0	0	0	0	0	1	1	2018-02-14	126.3	1	1	2010-03-26
162	65	2	2	2	25.56	2007-10-10	0.07	0	2	12	3	1	0	0	2	0	3	1	2011-09-27	48.2667	1	0
163	62	1	1	2	23.87	2007-10-15	1.85	0	2	12	3	0	1	0	2	0	3	1	2012-09-20	60.0667	1	0
164	62	1	1	2	24.46	2007-10-16	1.32	0	2	12	2	1	0	0	0	0	1	1	2018-12-31	136.467	0	0
165	73	2	1	2	25.23	2007-10-22	1.68	0	2	13	2	0	0	0	0	0	1	0	2018-12-31	136.267	0	0
166	67	2	1	2	25.5	2007-10-30	1	0	2	12	0	0	0	0	0	0	0	0	2018-12-31	136	0	0
167	42	1	2	2	21.78	2007-10-31	0.2	0	1	12	1	1	0	0	0	1	1	0	2018-12-31	135.967	0	0
168	68	2	1	2	22.14	2007-11-08	0.48	0	2	12	2	0	0	0	1	0	3	1	2018-12-31	135.7	0	0
169	62	1	2	2	27.1	2007-11-09	0.71	0	1	12	3	1	0	0	1	0	3	1	2019-06-11	141.067	0	0
170	69	2	2	3	21.62	2007-11-12	0.26	0	1	12	3	0	0	0	0	0	2	1	2019-07-25	142.433	0	0
171	51	1	1	2	21.25	2007-11-15	72.62	0	1	12	3	0	0	0	1	0	3	1	2014-10-17	84.2667	1	1	2011-11-29
172	63	1	1	2	19.75	2007-11-21	1.65	0	2	12	3	1	1	0	0	0	2	1	2012-04-23	53.8333	1	0
173	69	2	2	2	29.3	2007-11-21	0.93	1	2	12	0	0	0	0	0	1	0	1	2018-12-31	135.267	0	0
174	82	2	2	3	21.56	2007-12-13	0.37	0	1	12	2	0	0	0	0	0	1	0	2009-08-19	20.5	1	0
175	67	2	1	2	17.89	2007-12-14	2.16	1	1	12	3	1	0	0	0	0	2	0	2008-07-03	6.73333	1	0
176	43	1	1	2	20.43	2007-12-17	2.7	0	1	12	3	1	0	0	0	0	2	1	2018-12-31	134.4	0	0
177	51	1	1	2	22.23	2007-12-18	3.16	1	2	12	3	0	0	0	0	1	2	1	2018-12-31	134.367	0	0	2013-10-08
178	76	2	2	2	22.36	2007-12-26	0.47	0	2	12	3	0	0	0	0	0	2	0	2019-05-16	138.633	0	0
179	74	2	1	2	20.2	2007-12-31	22.48	0	2	12	2	1	0	0	1	0	3	1	2009-05-17	16.7667	1	0
180	69	2	1	1	21.48	2008-01-07	3.1	0	2	12	3	1	0	0	0	0	2	0	2018-12-31	133.7	0	0
181	67	2	1	2	21.71	2008-01-09	0.26	0	2	12	3	0	0	0	0	0	2	1	2013-07-13	67.0667	1	0
182	82	2	2	2	17.83	2008-01-21	0.4	1	2	11	3	1	0	0	0	1	2	0	2015-12-17	96.2333	1	0
183	60	1	2	2	16.98	2008-01-28	0.38	0	2	12	0	0	0	0	0	0	0	0	2019-09-05	141.267	0	0
184	58	1	2	2	20.96	2008-02-04	0.42	0	1	11	2	0	0	0	0	0	1	1	2019-10-22	142.6	0	0
185	80	2	2	2	21.46	2008-02-04	5.2	0	2	11	1	0	0	0	0	0	1	0	2018-12-31	132.767	0	0
186	56	1	1	2	20.49	2008-02-19	2.24	0	2	11	3	1	0	0	1	0	3	1	2009-10-25	20.4667	1	1	2008-08-04
187	65	2	1	1	24.22	2008-02-21	2.17	0	2	12	3	1	0	0	0	0	2	1	2018-12-31	132.2	0	0
188	61	1	2	2	25.63	2008-03-07	0.69	0	2	12	3	0	0	0	0	0	2	0	2018-12-31	131.7	0	0
189	63	1	1	2	21.89	2008-03-10	0.89	1	2	13	3	0	0	0	0	0	2	1	2015-04-23	86.6667	1	0
190	71	2	1	2	27.34	2008-03-10	0.5	0	2	12	3	1	0	0	2	1	3	1	2011-07-10	40.5667	1	1	2010-08-06
191	68	2	1	2	25.4	2008-03-17	2.22	1	1	12	0	0	0	0	0	0	0	1	2018-12-31	131.367	0	0
192	71	2	2	2	24.65	2008-03-20	0.7	0	2	11	1	0	0	0	0	0	1	0	2018-12-31	131.267	0	0
193	65	2	1	2	22.47	2008-03-27	2.96	0	1	12	3	0	0	0	2	0	3	1	2017-03-11	109.033	1	0
194	56	1	1	2	21.33	2008-04-10	0.42	1	2	12	3	1	0	0	1	0	3	1	2018-12-31	130.567	0	1	2010-01-25
195	73	2	2	2	22.26	2008-04-22	0.85	0	2	12	3	0	0	0	0	0	2	1	2019-09-25	139.1	0	0
196	49	1	1	2	20.54	2008-05-23	1.1	1	2	11	3	0	0	0	0	0	2	1	2018-12-31	129.133	0	0
197	53	1	1	2	20.48	2008-05-26	0.26	0	1	12	3	0	0	0	2	0	3	0	2019-12-03	140.267	0	1	2011-07-04
198	59	1	1	2	24.83	2008-05-26	1.2	0	2	12	3	1	0	0	0	0	2	1	2018-12-31	129.033	0	0
199	53	1	1	2	18.76	2008-06-11	0.83	0	2	12	3	0	0	0	0	0	2	1	2018-12-31	128.5	0	0
200	62	1	1	2	26.19	2008-06-12	1.46	0	1	11	3	0	1	0	0	0	2	1	2019-11-18	139.2	0	0
201	69	2	1	2	24	2008-06-18	0.77	0	1	11	3	1	0	0	2	0	3	1	2013-01-22	55.9667	1	1	2009-09-08
202	48	1	2	2	27.55	2008-06-25	19.27	0	1	12	3	1	1	0	2	0	3	1	2019-09-18	136.733	0	0
203	64	1	1	2	23.32	2008-07-03	0.74	0	2	12	3	1	0	0	2	0	3	1	2019-11-26	138.767	0	0
204	71	2	2	2	24.14	2008-07-09	3.47	1	2	12	2	0	0	0	0	0	1	1	2018-12-31	127.567	0	0
205	69	2	1	2	22.58	2008-08-25	1.5	0	2	12	3	1	0	0	1	0	3	1	2011-05-07	32.8333	1	0
206	67	2	1	2	16.62	2008-08-20	1.44	0	2	12	3	0	0	0	0	0	2	1	2018-12-31	126.167	0	0
207	56	1	1	2	22.72	2008-08-28	1.33	0	1	12	3	1	0	0	1	0	3	1	2018-12-31	125.9	0	0
208	65	2	1	2	17.36	2008-09-03	0.2	1	2	12	0	0	0	0	0	1	0	1	2010-11-04	26.4	1	0
209	67	2	2	2	28.27	2008-09-08	0.57	0	2	12	2	0	0	0	0	0	1	0	2018-12-31	125.533	0	0
210	57	1	1	2	22.85	2008-09-10	0.49	0	2	12	3	1	0	0	1	0	3	1	2018-12-30	125.433	1	1	2011-08-19
211	42	1	1	3	27.41	2008-09-10	0.51	0	2	11	1	0	0	0	0	0	1	0	2009-06-26	9.63333	1	0
212	71	2	1	2	17.46	2008-09-11	2.62	0	2	12	3	1	0	0	0	0	2	1	2011-11-26	39.0333	1	0
213	50	1	2	2	18.95	2008-09-17	1.37	0	1	12	3	0	0	0	0	0	2	1	2018-12-31	125.233	0	0
214	49	1	1	2	23.38	2008-09-24	0.72	1	2	12	2	0	0	0	0	1	1	1	2019-10-15	134.6	0	0
215	49	1	1	1	19.3	2008-09-24	1.2	0	2	11	1	0	0	0	0	0	1	0	2018-12-31	125	0	0
216	51	1	1	2	22.79	2008-10-01	0.98	0	2	12	2	0	0	0	0	0	1	0	2019-11-01	134.933	0	0
217	66	2	1	2	20.96	2008-10-06	1.01	0	2	12	2	0	0	0	0	0	1	1	2019-03-19	127.2	0	0
218	83	2	2	2	21.08	2008-10-13	2.66	0	2	12	3	1	1	0	1	0	3	0	2011-12-06	38.3	1	1	2009-05-12
219	68	2	2	2	23.03	2008-10-15	0.81	0	1	12	3	0	0	0	0	0	2	1	2018-12-31	124.3	0	0
220	59	1	1	1	25.53	2008-10-16	1.13	0	1	11	1	1	0	0	1	0	3	1	2019-07-01	130.333	0	0
221	53	1	2	1	24.74	2008-10-27	1.41	0	2	11	3	1	0	0	1	0	3	1	2018-12-31	123.9	0	0
222	72	2	2	2	22.22	2008-11-05	1.54	0	2	12	2	0	0	0	0	1	1	1	2019-04-26	127.467	0	0
223	70	2	1	2	24.74	2008-11-10	3.49	0	2	12	3	1	0	0	2	0	3	1	2017-03-24	101.867	1	0
224	71	2	1	2	19.89	2008-11-10	1.17	0	1	12	3	1	0	0	1	0	3	1	2015-07-26	81.6333	1	0
225	64	1	2	1	19.65	2008-11-12	0.5	1	2	12	4	0	0	0	0	0	2	1	2018-12-31	123.367	0	0
226	77	2	2	2	25.68	2008-11-26	0.63	1	2	12	2	0	0	0	0	1	1	1	2018-12-31	122.9	0	0
227	75	2	1	2	21.22	2008-12-08	8	0	1	12	3	0	0	0	1	0	3	0	2015-01-25	74.6333	1	0
228	53	1	2	2	23.44	2008-12-11	2.52	0	2	12	3	0	0	0	2	0	3	1	2017-10-17	107.733	1	0
229	70	2	1	2	24.46	2008-12-17	4.79	0	1	12	3	1	0	0	1	0	3	1	2019-11-27	133.233	0	0
230	51	1	1	2	20.9	2008-12-18	1.64	0	2	12	3	0	1	0	0	0	2	1	2018-12-31	122.167	0	0
231	64	1	1	2	24.09	2008-12-18	0.97	0	2	12	3	0	0	0	0	1	2	1	2018-12-31	122.167	0	0
232	35	1	1	2	18.49	2008-12-19	6.61	0	1	12	3	1	0	0	2	0	3	1	2018-03-10	112.267	1	1	2013-02-12
233	62	1	1	2	24.97	2008-12-24	1.76	1	2	12	3	0	1	0	0	0	2	1	2019-07-01	128.033	0	0
234	58	1	1	3	25.52	2008-12-31	1.56	0	1	12	0	0	0	0	0	0	1	0	2018-12-31	121.733	0	0
235	61	1	1	2	26.03	2009-01-22	8.99	0	2	12	3	1	0	0	1	0	3	1	2012-02-24	37.6	1	1	2009-12-01
236	78	2	1	3	24.8	2009-01-19	3.09	0	1	12	3	0	0	0	1	0	3	0	2015-10-09	81.8	1	0
237	53	1	1	2	25.69	2009-01-15	0.93	0	2	11	2	0	0	0	0	1	1	1	2019-10-16	130.867	0	0
238	77	2	1	2	22.98	2009-02-12	0.58	0	1	12	3	0	0	0	1	0	3	1	2010-09-08	19.1	1	0
239	43	1	1	1	25.91	2009-03-19	1.04	0	2	12	2	0	0	0	0	0	1	1	2018-12-31	119.133	0	0
240	71	2	1	2	24.74	2009-03-11	3.62	1	2	12	2	0	0	0	1	1	3	1	2019-12-02	130.6	0	0
241	69	2	2	1	21.17	2009-03-02	1.44	0	1	12	4	1	0	0	1	0	3	1	2019-09-05	127.967	0	0
242	66	2	2	2	24.34	2009-03-02	0.75	0	1	12	3	0	0	0	0	1	2	1	2018-12-31	119.7	0	0
243	68	2	1	2	21.85	2009-02-26	2.03	1	2	12	2	0	0	0	0	0	1	1	2018-12-31	119.833	0	0
244	57	1	2	2	27.4	2009-04-15	1.89	1	2	13	3	0	0	0	0	1	2	0	2011-04-29	24.8	1	1	2010-09-13
245	71	2	1	2	18.9	2009-04-20	110.26	0	1	12	3	0	0	0	0	0	2	1	2018-01-23	106.667	1	0
246	73	2	1	2	22.12	2009-04-27	1.93	0	1	12	3	1	0	0	1	0	3	1	2016-07-21	88.0667	1	0
247	60	1	1	2	18.51	2009-04-27	2.74	0	1	12	3	0	0	0	2	0	3	1	2019-10-02	127	0	1	2010-06-07
248	32	1	2	2	20.95	2009-01-15	1.22	0	2	12	3	0	0	0	0	0	2	1	2018-12-31	121.233	0	0
249	77	2	2	2	14.61	2009-01-05	1.34	0	2	12	3	0	0	0	0	1	2	0	2009-02-09	1.16667	1	0
250	72	2	2	2	23.31	2009-03-05	0.5	0	1	12	3	0	1	0	1	1	3	0	2014-09-15	67.3333	1	0
251	66	2	2	2	22.67	2009-03-05	1.58	0	1	12	3	0	0	0	0	0	2	1	2011-07-01	28.2667	1	0
252	76	2	2	2	18.25	2009-03-23	1.43	0	1	12	3	0	0	0	0	0	2	0	2015-02-24	72.1333	1	0	2014-05-19
253	53	1	1	2	26.02	2009-02-26	6.84	0	1	12	3	0	0	0	0	0	2	1	2018-12-31	119.833	0	0
254	66	2	2	2	24.12	2009-04-15	0.1	0	2	12	2	0	0	0	0	1	1	0	2015-10-10	78.9667	1	1	2011-05-16
255	76	2	2	2	22.94	2009-04-20	3	0	2	12	1	1	0	0	0	0	1	0	2019-05-21	122.767	0	0
256	56	1	1	2	19.1	2009-04-23	1.59	0	2	13	3	0	0	0	0	0	2	1	2018-12-31	117.967	0	0
257	75	2	2	2	23.32	2009-05-07	1.12	0	2	12	3	0	0	0	0	0	2	1	2019-03-14	119.933	1	0
258	75	2	2	2	22.59	2009-05-14	1.66	0	2	12	3	0	0	0	1	0	3	1	2018-12-31	117.267	0	0
259	75	2	1	2	22.01	2009-05-20	1.24	0	2	12	3	1	1	0	2	1	3	1	2018-12-31	117.067	0	0
260	58	1	1	2	20.54	2009-05-21	3.33	1	2	12	3	0	0	0	0	0	2	1	2018-12-31	117.033	0	0
261	78	2	1	1	28.4	2009-05-28	1.86	1	2	13	2	0	0	0	1	1	3	1	2009-11-04	5.33333	1	0
262	68	2	1	2	19.15	2009-05-28	1.86	0	2	11	2	0	0	0	0	0	1	0	2018-12-31	116.8	0	0
263	58	1	2	1	27.05	2009-06-01	0.1	0	1	12	3	1	0	0	1	0	3	1	2013-06-20	49.3333	1	1	2010-05-12
264	51	1	1	1	20.2	2009-06-01	0.1	0	1	12	0	0	0	0	0	1	0	0	2018-12-31	116.667	0	0
265	76	2	2	3	24.05	2009-06-08	0.97	0	2	12	3	1	0	0	2	1	3	0	2010-09-13	15.4	1	1	2009-10-14
266	51	1	2	2	27.76	2009-06-08	1.24	1	2	12	0	0	0	0	0	1	0	1	2017-04-04	95.2333	1	1	2011-03-17
267	65	2	1	2	22.26	2009-06-10	0.6	1	2	12	2	0	0	0	0	1	1	1	2018-12-31	116.367	0	0
268	59	1	1	2	21.55	2009-06-29	7.87	0	1	13	3	1	0	0	1	0	3	1	2019-10-30	125.833	0	0
269	61	1	2	2	21.75	2009-07-01	35.2	0	2	12	3	1	0	0	1	1	3	1	2011-10-26	28.2333	1	1	2010-07-14
270	50	1	1	2	22.22	2009-07-08	0.43	0	1	12	3	0	0	0	0	0	2	1	2019-11-05	125.733	0	0
271	50	1	1	1	31.64	2009-07-13	0.98	1	2	12	2	1	0	0	1	1	3	1	2014-01-07	54.6333	1	1	2009-12-20
272	66	2	1	1	23.13	2009-08-12	0.88	1	2	12	2	0	0	0	0	0	1	1	2011-10-07	26.2	1	0
273	81	2	2	3	23.83	2009-09-10	12.79	0	2	12	4	0	0	0	0	0	2	0	2019-09-18	122	0	0
274	54	1	1	2	26.67	2009-10-06	1.98	1	2	12	3	1	0	0	0	1	2	1	2018-12-31	112.433	0	0
275	58	1	2	2	22.03	2009-10-19	1.32	0	1	11	1	0	0	0	0	1	1	0	2019-12-04	123.267	0	0
276	59	1	1	1	23.91	2009-10-20	4.73	0	1	12	3	0	0	0	0	0	2	1	2019-08-28	119.967	0	0
277	41	1	2	1	20.23	2009-11-05	7.5	0	2	12	3	1	0	0	1	0	3	1	2019-10-31	121.567	0	0
278	69	2	1	2	17.75	2009-12-08	0.92	0	2	12	1	1	0	0	0	1	1	0	2018-12-31	110.333	0	0
279	46	1	1	1	22.49	2009-12-30	21.18	1	2	12	2	0	0	0	0	1	1	1	2012-04-10	27.7333	1	1	2010-09-30
280	71	2	2	2	29.9	2009-07-06	1.13	0	1	12	2	1	0	0	1	1	3	1	2018-12-31	115.5	0	0
281	67	2	1	2	19.03	2009-07-13	3.39	0	2	12	3	1	1	1	2	0	3	1	2011-01-26	18.7333	1	1	2010-07-07
282	50	1	1	2	26.92	2009-09-10	1.62	1	2	12	1	0	0	0	0	1	1	0	2018-12-31	113.3	0	0
283	50	1	2	2	25.78	2009-09-11	0.77	0	2	12	1	0	0	0	0	0	1	0	2018-12-31	113.267	0	0
284	58	1	1	2	21.15	2009-11-10	0.95	0	2	12	2	0	0	0	0	1	1	0	2019-04-05	114.433	0	0
285	72	2	1	2	22.63	2010-01-07	1.29	1	2	11	2	0	0	0	0	1	1	1	2018-12-31	109.333	0	0
286	75	2	1	2	25.76	2010-01-14	1.02	1	2	12	3	0	0	0	0	1	2	1	2013-04-26	39.9333	1	0
287	65	2	2	2	22.89	2010-01-21	0.98	0	1	12	2	0	0	0	0	0	1	0	2011-07-26	18.3667	1	0
288	56	1	1	1	27.75	2010-01-25	2.02	0	1	12	3	1	0	0	2	1	3	1	2019-10-07	118.067	0	0
289	58	1	1	2	24.72	2010-03-30	1.68	0	2	12	3	0	0	0	0	0	2	1	2018-12-31	106.6	0	0
290	72	2	2	1	20.54	2010-04-08	7.22	0	2	12	3	0	0	0	0	1	2	1	2019-10-25	116.233	0	0	2015-05-18
291	52	1	2	1	21.21	2010-04-13	3.27	1	2	12	3	0	1	0	1	1	3	1	2019-03-06	108.3	0	0
292	44	1	2	2	20.56	2010-05-04	100.6	0	1	12	4	0	0	0	0	0	2	1	2019-10-04	114.667	0	0
293	75	2	2	2	22.89	2010-05-13	2.62	0	1	12	3	0	0	0	1	0	3	0	2018-12-31	105.133	0	0
294	23	1	2	1	18.74	2010-05-13	0.08	0	2	13	3	0	0	0	0	0	2	1	2018-12-31	105.133	0	0
295	47	1	1	1	28	2010-06-01	0.87	0	2	12	2	0	0	0	1	1	3	1	2012-08-28	27.3	1	1	2011-11-01
296	49	1	1	1	22.26	2010-06-16	2.1	0	1	12	3	0	0	0	0	0	2	1	2018-12-31	104	0	0
297	49	1	1	1	22.92	2010-06-17	1.92	1	2	13	4	0	0	0	2	0	3	0	2018-12-31	103.967	0	0
298	64	1	1	2	25.05	2010-02-09	1.13	0	2	12	1	1	0	0	0	1	1	0	2018-12-31	108.233	0	0
299	42	1	1	2	23.14	2010-08-09	0.67	0	2	12	3	0	1	0	2	0	3	1	2015-11-11	64	1	1	2013-09-09
300	68	2	1	2	18.61	2010-08-20	1.5	0	2	11	3	0	1	0	0	0	2	1	2018-03-17	92.2	1	0
301	93	2	1	2	17.05	2010-08-10	1.88	0	2	12	3	0	0	0	1	1	3	0	2018-12-31	102.167	0	0
302	74	2	1	2	28.22	2010-10-07	0.96	0	2	11	2	0	0	0	0	1	1	0	2015-03-06	53.7	1	0
303	79	2	1	2	27.04	2009-08-05	5.1	0	2	13	2	0	0	0	1	1	3	1	2017-01-06	90.3667	1	0
304	45	1	2	2	21.75	2009-08-12	1.76	0	2	12	3	0	0	0	0	1	2	1	2019-11-13	124.833	0	0
305	63	1	1	2	24.55	2009-09-30	1.34	0	1	12	3	0	0	0	0	0	2	1	2018-12-31	112.633	0	0
306	41	1	1	1	24.02	2009-10-08	0.13	0	2	12	2	0	0	0	0	0	1	0	2018-12-31	112.367	0	0
307	58	1	2	2	29.47	2009-09-07	0.58	0	2	11	1	0	0	0	0	1	1	0	2018-12-31	113.4	0	0
308	73	2	2	2	32	2009-10-12	1.4	1	2	12	2	0	0	0	1	1	3	1	2013-01-19	39.8333	1	0
309	61	1	1	2	19.94	2009-11-04	3.39	1	2	12	0	0	0	0	0	0	0	0	2016-12-17	86.6667	1	0
310	45	1	2	1	22.36	2009-11-23	0.09	0	1	11	1	0	0	0	0	0	1	0	2019-11-05	121.133	0	0
311	61	1	1	2	21.48	2009-11-25	1.14	1	2	12	0	0	0	0	0	1	0	1	2018-12-31	110.767	0	0
312	71	2	1	2	25.91	2009-11-30	24	1	2	12	0	0	0	0	0	1	0	1	2015-05-14	66.3667	1	0
313	45	1	2	2	24.99	2009-12-02	2.39	1	2	12	2	0	0	0	2	0	3	1	2013-01-01	37.5333	1	1	2010-05-27
314	51	1	2	1	22.12	2009-12-07	1.74	1	2	12	2	0	0	0	0	1	1	1	2017-05-08	90.3	1	0
315	49	1	1	1	29.06	2009-12-09	0.34	1	2	11	1	0	0	0	1	1	3	1	2019-10-07	119.633	0	1	2013-06-11
316	60	1	1	2	22.83	2009-12-21	35.33	0	2	12	3	1	0	0	2	1	3	1	2018-12-31	109.9	0	0
317	72	2	2	2	23.83	2009-12-30	1.26	0	2	12	2	0	0	0	0	1	1	0	2019-08-22	117.4	0	0
318	51	1	1	2	19.71	2010-10-01	0.5	0	1	12	2	0	0	0	0	0	1	0	2018-12-31	100.433	0	0
319	70	2	2	2	26.02	2010-10-06	2.34	0	1	12	3	0	0	0	0	0	2	1	2019-08-19	107.967	0	0
320	65	2	2	3	35.33	2010-10-13	0.5	0	2	12	2	0	0	0	0	1	1	0	2019-10-04	109.267	0	0
321	81	2	1	2	21.1	2010-11-17	3.55	0	2	12	2	1	0	0	0	0	1	0	2019-05-02	102.933	0	0
322	65	2	2	2	20.05	2010-11-24	1.49	0	2	12	2	0	0	0	1	0	3	1	2019-10-22	108.467	0	0
323	71	2	1	2	24.67	2010-12-06	4.3	0	2	12	4	1	1	0	2	0	3	1	2018-12-31	98.2333	0	0
324	59	1	2	2	21.31	2010-12-10	2.77	0	2	12	3	0	0	0	0	1	2	1	2019-10-02	107.267	0	0
325	69	2	2	2	26.5	2010-12-13	0.5	0	2	13	3	1	0	0	2	1	3	1	2014-02-07	38.4	1	1	2013-11-14
326	59	1	2	1	19.02	2010-12-22	1.88	0	2	12	3	1	0	0	1	0	3	1	2019-08-01	104.8	0	0
327	51	1	1	2	23.76	2010-12-29	2.71	0	2	12	3	0	0	0	2	0	3	1	2018-12-31	97.4667	0	0
328	64	1	1	2	23.35	2010-07-05	2.2	0	1	12	4	0	0	0	0	1	2	1	2018-12-31	103.367	0	0
329	69	2	1	2	27.28	2010-07-07	3.01	1	2	12	3	0	0	0	0	0	2	1	2012-09-10	26.5333	1	0
330	50	1	1	1	19.27	2010-07-07	56.11	0	2	12	3	0	0	0	2	0	3	1	2012-06-23	23.9	1	1	2011-04-08
331	45	1	1	2	24	2010-07-12	0.22	0	2	12	3	0	0	0	0	0	2	1	2019-06-04	108.3	0	0
332	65	2	1	2	20.01	2010-08-02	0.83	1	2	12	2	0	0	0	0	1	1	1	2019-09-09	110.833	0	0
333	60	1	1	2	22.47	2010-08-04	0.73	1	2	12	3	0	0	0	0	0	2	1	2018-12-31	102.367	0	0
334	90	2	2	2	20.68	2010-08-06	3.94	0	1	12	2	0	0	0	0	0	1	0	2015-04-14	57.0667	1	0
335	57	1	1	2	23.8	2010-08-09	1.18	1	2	12	1	0	0	0	1	1	3	1	2019-12-02	113.4	0	0
336	51	1	1	2	28.06	2010-08-11	6.57	0	1	12	3	0	0	0	0	0	2	1	2014-02-17	42.8667	1	0
337	65	2	1	2	24.43	2010-08-16	8.63	0	2	11	4	0	0	0	0	1	2	1	2013-08-21	36.7	1	1	2012-02-06
338	62	1	1	2	21.79	2010-08-18	0.01	0	2	12	2	0	0	0	0	0	1	0	2018-12-31	101.9	0	0
339	44	1	2	2	21.3	2010-08-30	0.39	0	1	12	1	0	0	0	0	1	1	0	2018-12-31	101.5	0	0
340	72	2	1	2	20.83	2010-08-30	1.79	1	2	12	3	0	0	0	0	1	2	1	2018-12-31	101.5	0	0
341	52	1	2	2	27.82	2010-04-28	13	1	2	12	0	0	0	0	0	1	0	1	2019-12-02	116.833	0	0
342	64	1	2	2	29.18	2010-05-10	1	1	2	12	2	0	0	0	0	1	1	1	2019-10-28	115.267	0	0
343	47	1	1	2	20.7	2010-05-14	1.3	0	2	12	1	0	0	0	1	0	3	1	2019-09-26	114.067	0	0
344	52	1	1	1	25.72	2010-05-19	7.92	0	2	12	3	1	0	0	1	1	3	1	2011-06-03	12.6667	1	0
345	76	2	2	2	19.55	2010-05-26	0.86	0	2	12	3	0	0	0	0	0	2	1	2013-01-02	31.7333	1	0
346	62	1	2	2	19.56	2010-05-26	0.57	0	1	12	2	0	0	0	0	0	1	0	2018-12-31	104.7	0	0
347	67	2	1	2	25.19	2010-06-03	0.54	1	2	12	3	0	0	0	0	1	2	1	2011-08-24	14.9	1	0
348	43	1	1	1	16.89	2010-06-09	3.24	0	2	12	3	0	0	0	2	0	3	1	2014-01-16	43.9	1	1	2012-03-16
349	65	2	2	2	21.36	2010-06-16	6.35	0	2	13	3	0	0	0	0	0	2	0	2015-05-26	60.1667	1	0
350	65	2	1	2	24.98	2010-06-28	0.61	1	2	12	0	0	0	0	0	1	0	1	2013-12-24	42.5	1	0
351	79	2	1	2	22.34	2010-06-30	1.58	0	1	12	3	1	0	0	0	1	2	1	2018-11-02	101.567	1	0
352	76	2	2	2	18.08	2010-01-13	4.61	0	2	12	3	1	0	0	1	1	3	1	2019-06-27	115.067	0	0
353	66	2	2	2	27.76	2010-01-27	0.69	0	1	11	1	0	0	0	0	0	1	0	2018-12-31	108.667	0	0
354	54	1	1	2	25.51	2010-02-08	2.02	0	1	12	3	0	0	0	0	0	2	1	2011-12-19	22.6333	1	1	2011-05-03
355	55	1	1	1	20.18	2010-03-03	1.15	0	2	11	3	0	0	0	0	1	2	0	2018-12-31	107.5	0	0
356	66	2	2	2	19.53	2010-03-08	26.24	0	2	12	3	0	0	0	1	0	3	1	2019-11-28	118.4	0	0
357	69	2	1	2	25.86	2010-03-17	5.19	0	2	12	3	1	0	0	0	0	2	1	2016-09-18	79.2333	1	1	2014-03-06
358	58	1	1	2	25.68	2010-03-26	1.95	0	2	12	3	1	0	0	0	1	2	1	2019-04-08	110	0	0
359	74	2	2	2	18.73	2010-03-31	5.83	0	2	12	3	0	0	0	0	1	2	0	2012-07-03	27.5	1	0
360	55	1	1	2	24.88	2010-02-22	1.95	0	2	12	1	0	0	0	0	1	1	0	2017-01-27	84.3667	1	0
361	71	2	1	2	23.34	2010-04-16	1.59	0	2	11	1	0	0	0	1	0	3	1	2018-12-31	106.033	0	0
362	58	1	1	2	27.63	2010-12-15	8.36	0	2	11	2	0	0	0	0	0	1	0	2018-12-31	97.9333	0	0
363	53	1	2	2	19.65	2010-09-28	1.56	1	2	12	2	1	0	0	1	0	3	1	2018-12-31	100.533	0	1	2011-08-17
364	56	1	1	2	22.37	2011-01-05	2.06	0	2	11	3	0	0	0	0	1	2	1	2016-02-10	62.0667	1	1	2013-03-11
365	62	1	1	2	25.4	2011-01-10	2.4	1	2	12	0	0	0	0	0	1	0	1	2018-12-31	97.0667	0	0
366	76	2	2	2	20.92	2011-01-19	6.89	0	2	12	3	1	0	0	2	0	3	1	2012-03-22	14.2667	1	0
367	76	2	1	2	23.73	2011-01-21	0.5	0	2	12	1	0	0	0	0	0	1	0	2012-03-22	14.2	1	0
368	75	2	2	2	25.2	2011-01-26	3.2	0	1	12	2	1	0	0	1	0	3	1	2018-12-31	96.5333	0	0
369	67	2	2	3	20.62	2011-02-16	2.08	0	1	12	1	0	0	0	0	1	1	0	2019-05-14	100.3	0	0
370	70	2	2	2	28.39	2011-03-04	2.33	0	1	12	3	1	0	0	2	0	3	1	2014-04-15	37.9333	1	1	2012-11-01
371	77	2	1	2	24.51	2011-03-14	5.77	0	2	13	2	1	0	0	2	0	3	0	2014-04-05	37.2667	1	0
372	63	1	1	2	26.34	2011-03-16	2	1	2	12	2	0	0	0	0	1	1	1	2019-11-25	105.867	0	0
373	53	1	1	2	28.39	2011-03-18	2.07	0	1	12	1	1	0	0	0	1	1	0	2014-02-08	35.2667	1	0
374	65	2	2	2	25.7	2011-03-18	2.23	0	2	12	3	1	1	0	2	0	3	1	2019-12-03	106.067	0	0
375	56	1	1	1	21.38	2011-03-21	3.44	1	2	12	4	0	1	0	2	0	3	1	2018-12-31	94.7333	0	0
376	61	1	1	2	20.43	2011-03-23	11.09	0	2	12	4	1	0	0	2	0	3	1	2018-12-31	94.6667	0	0
377	61	1	1	2	22.69	2011-04-04	2.57	1	1	12	3	0	0	0	0	1	2	1	2018-12-31	94.2667	0	0
378	75	2	2	2	21.95	2011-04-08	0.69	0	2	12	0	0	0	0	0	0	0	0	2018-12-31	94.1333	0	0
379	64	1	2	2	19.87	2011-04-15	1.54	0	1	11	3	0	0	0	0	0	2	1	2018-12-31	93.9	0	1	2012-04-12
380	60	1	1	2	19.72	2011-04-25	28.93	0	1	12	4	0	0	0	0	0	2	1	2018-03-26	84.2333	1	0
381	77	2	1	2	23.79	2011-05-03	2.68	0	1	12	4	0	0	0	0	0	2	0	2018-12-31	93.3	0	0
382	72	2	1	2	23.03	2011-05-04	1.5	0	2	12	3	0	0	0	0	0	2	1	2013-03-17	22.7667	1	0
383	59	1	2	2	28.84	2011-05-11	1.31	1	2	12	2	0	0	0	0	1	1	1	2019-03-21	95.7	0	0
384	60	1	1	2	20.32	2011-05-11	6.1	0	1	12	3	1	0	0	0	0	2	1	2018-12-31	93.0333	0	0
385	67	2	1	2	21.95	2011-05-20	7.28	1	2	12	3	1	0	0	2	1	3	1	2012-06-18	13.1667	1	1	2012-05-14
386	76	2	1	2	21.78	2011-05-30	4.49	0	1	12	1	1	0	0	0	0	1	0	2018-12-31	92.4	0	0
387	51	1	2	1	15.24	2011-06-01	2.07	1	2	12	4	0	1	0	0	0	2	1	2014-09-20	40.2333	1	1	2012-02-10
388	75	2	2	2	22.76	2011-06-03	13.36	0	1	12	3	0	0	0	0	1	2	1	2017-10-18	77.6333	1	0
389	56	1	2	2	23.83	2011-06-08	0.5	0	2	12	1	0	0	0	0	0	1	0	2018-12-31	92.1	0	0
390	56	1	1	2	21.88	2011-06-13	62.47	0	1	12	4	1	0	0	0	0	2	1	2017-06-14	73.1	1	0
391	51	1	1	2	22.53	2011-06-17	1.31	1	2	12	2	0	0	0	1	0	3	1	2019-08-10	99.2	0	0
392	64	1	1	2	21.1	2011-06-20	1.81	0	1	12	4	0	0	0	0	0	2	0	2018-12-31	91.7	0	0
393	78	2	1	2	20.01	2011-01-11	3.69	0	2	12	3	0	0	0	0	1	2	0	2013-05-30	29	1	0
394	68	2	1	2	28.71	2011-02-08	1.88	0	1	12	1	0	0	0	0	0	1	0	2018-12-31	96.1	0	0
395	68	2	1	2	22.85	2011-06-28	1.07	0	2	12	3	0	0	0	0	1	2	0	2011-11-07	4.4	1	0
396	60	1	2	2	24.91	2011-02-15	0.59	0	2	12	1	0	0	0	1	1	3	1	2018-12-31	95.8667	0	0
397	52	1	1	1	25.95	2011-02-17	2.3	0	1	12	3	1	1	0	2	0	3	1	2018-12-31	95.8	0	0
398	76	2	1	2	24.21	2011-02-24	4.18	0	2	12	3	0	0	0	0	0	2	0	2018-12-31	95.5667	0	0
399	52	1	1	1	19.75	2011-03-03	1.56	1	2	12	3	0	0	0	0	1	2	0	2018-12-31	95.3333	0	0
400	64	1	1	2	24.38	2011-03-24	7.27	0	1	12	3	0	0	0	0	0	2	1	2019-10-25	104.567	0	0
401	90	2	1	3	23.38	2011-03-24	2.51	0	1	12	2	0	0	0	0	0	1	0	2012-12-29	21.5333	1	0
402	53	1	1	2	21	2011-04-19	4.59	0	1	12	3	0	0	0	0	1	2	1	2018-12-31	93.7667	0	0
403	62	1	1	2	20.49	2011-05-12	3.25	0	2	12	3	1	0	0	1	1	3	1	2018-12-31	93	0	0
404	59	1	2	2	26.56	2011-05-12	2.18	0	2	12	3	1	0	0	0	0	2	1	2018-12-31	93	0	0
405	59	1	1	2	18.12	2011-05-12	2.47	1	2	12	3	0	0	0	0	1	2	1	2019-11-12	103.533	0	0
406	66	2	1	2	19.09	2011-05-17	2.2	1	2	12	3	0	0	0	1	1	3	1	2018-12-31	92.8333	0	0
407	69	2	1	2	19.03	2011-06-02	9.5	0	2	12	4	1	1	0	1	0	3	0	2012-01-22	7.8	1	0
408	48	1	1	2	26.25	2011-07-04	1.47	0	2	12	4	0	0	0	0	0	2	1	2018-12-31	91.2333	0	0
409	44	1	2	1	24.44	2011-07-08	2.82	0	1	12	2	0	0	0	0	1	1	0	2019-05-13	95.5333	0	0
410	73	2	1	2	24.76	2011-07-22	2.87	0	2	12	3	0	0	0	0	1	2	0	2018-12-31	90.6333	0	0
411	57	1	2	2	19.63	2011-08-09	5.86	0	2	12	3	1	1	0	1	0	3	0	2011-10-01	1.76667	1	0
412	74	2	1	2	24.14	2011-08-09	1.75	1	2	12	2	0	0	0	0	1	1	1	2018-12-31	90.0333	0	0
413	55	1	1	2	21.33	2011-07-12	1.75	1	2	12	3	1	0	0	0	1	2	1	2019-06-28	96.9333	0	0
414	76	2	1	2	21.95	2011-07-14	2.32	1	2	13	3	1	0	0	0	1	2	0	2011-11-01	3.66667	1	0
415	78	2	1	2	19.92	2011-08-25	1.61	0	1	12	3	0	0	0	0	0	2	0	2019-11-25	100.467	0	0
416	64	1	2	2	17.66	2011-10-18	6.4	0	1	12	3	0	0	0	1	0	3	1	2019-10-17	97.3667	0	0
417	52	1	1	2	22.94	2011-10-27	1.74	0	2	12	2	1	0	0	2	1	3	1	2019-10-28	97.4333	0	0
418	47	1	1	2	22.12	2011-11-01	3.92	0	2	13	3	1	0	0	2	0	3	1	2018-12-31	87.2333	0	0
419	69	2	1	2	26.83	2011-11-01	1.01	1	2	12	2	0	0	0	0	1	1	1	2018-12-31	87.2333	0	0
420	69	2	2	2	22.71	2011-11-01	1.42	0	1	12	1	0	0	0	1	1	3	1	2018-12-31	87.2333	0	0
421	68	2	1	2	22.95	2011-11-01	2.08	0	1	12	1	1	0	0	0	1	1	0	2019-04-18	90.8333	0	0
422	76	2	2	2	21.18	2011-11-10	22.1	0	1	12	4	1	1	0	2	0	3	1	2018-12-31	86.9333	0	0
423	53	1	2	2	18.25	2011-12-15	1.56	0	2	12	2	0	0	0	0	0	1	0	2019-11-07	96.1333	0	0
424	33	1	2	2	22.94	2011-12-27	1.14	0	1	12	3	1	0	0	0	0	2	1	2019-08-09	92.7333	0	0
425	47	1	1	2	22.05	2011-12-29	2.18	0	2	12	1	0	0	0	0	1	1	0	2019-07-09	91.6333	0	0
426	51	1	1	2	23.87	2011-12-29	1.85	0	2	11	1	0	0	0	0	1	1	0	2018-12-31	85.3	0	0
427	75	2	1	2	26.72	2011-08-11	3.8	0	1	11	1	1	0	0	0	1	1	0	2017-03-19	68.2333	1	0
428	71	2	1	2	24.14	2011-08-16	1.2	1	2	12	3	0	0	0	0	1	2	1	2017-08-02	72.6	1	0
429	54	1	1	2	20.14	2011-12-14	1.26	0	2	12	1	0	0	0	0	1	1	0	2019-10-30	95.9	0	0
430	69	2	1	2	23.12	2011-12-19	2.71	0	2	12	3	1	0	0	0	0	2	1	2019-11-29	96.7333	0	0
431	84	2	1	2	22.05	2011-12-28	10.85	0	2	12	3	1	1	0	1	0	3	0	2012-10-04	9.36667	1	0
432	65	2	1	2	25	2011-11-04	0.96	0	1	12	3	1	0	0	2	1	3	0	2013-05-13	18.5333	1	1	2013-01-23
433	75	2	2	3	26.15	2011-11-07	3.25	0	1	12	1	0	0	0	0	0	1	0	2014-09-26	35.1333	1	0
434	52	1	1	2	22.53	2011-11-18	2.62	0	2	12	1	0	0	0	0	0	1	0	2018-12-31	86.6667	0	0
435	74	2	1	2	23.38	2011-11-24	1.04	0	1	12	2	0	0	0	0	1	1	0	2019-11-14	97.0667	0	0
436	64	1	1	2	23.38	2011-09-02	2.84	0	2	12	3	1	1	0	0	0	2	1	2019-11-22	100.1	0	0
437	66	2	1	2	26.64	2011-09-07	4.1	1	1	12	3	0	0	0	1	1	3	1	2017-10-28	74.7667	1	0
438	48	1	1	2	23.87	2011-09-07	3.45	0	2	12	1	0	0	0	0	1	1	0	2019-12-02	100.267	0	0
439	50	1	2	2	25.79	2011-09-14	1.31	0	2	12	2	0	0	0	0	0	1	0	2019-07-31	95.9	0	0
440	58	1	1	2	26.74	2011-09-16	1.6	0	1	12	3	0	0	0	1	0	3	1	2018-12-31	88.7667	0	0
441	80	2	2	2	31.48	2011-09-30	1.43	0	2	12	3	1	0	0	0	0	2	1	2018-12-31	88.3	0	0
442	69	2	1	2	22.77	2011-10-05	1.57	0	2	12	3	1	1	0	2	0	3	1	2019-09-02	96.3	0	0
443	50	1	1	2	22.86	2011-10-12	11.32	0	1	12	3	1	1	0	1	0	3	0	2013-03-26	17.7	1	1	2012-09-17
444	66	2	2	2	27.27	2011-10-12	7.62	0	1	11	3	0	0	0	0	0	2	0	2016-06-24	57.2333	1	0
445	77	2	2	2	22.18	2011-10-17	3.34	0	2	13	3	0	0	0	0	0	2	0	2018-12-31	87.7333	0	0
446	73	2	1	2	22.94	2012-10-04	2.7	0	1	12	3	0	0	0	1	0	3	0	2018-12-31	75.9667	0	0
447	70	2	2	2	22.67	2012-04-04	1.08	0	2	12	3	1	1	0	0	1	2	1	2018-12-31	82.0667	0	0
448	61	1	1	2	23.66	2012-01-20	2.75	0	2	12	3	0	0	0	0	1	2	0	2018-12-31	84.5667	0	0
449	38	1	1	2	22.49	2012-08-09	13.26	0	1	12	2	1	1	0	0	0	1	0	2018-12-31	77.8333	0	0
450	68	2	1	2	20.76	2012-11-21	0.5	0	2	12	3	1	1	0	1	1	3	1	2018-12-31	74.3667	0	0
451	77	2	1	2	25.09	2012-04-09	1.6	0	2	12	2	0	0	0	0	0	1	0	2018-12-31	81.9	0	0
452	41	1	2	2	21.09	2012-05-03	0.5	0	2	12	1	0	0	0	0	1	1	0	2019-12-05	92.4	0	0
453	68	2	1	2	23.53	2012-11-05	3.09	0	1	12	4	1	1	0	2	0	3	1	2019-12-02	86.1	0	0
454	47	1	1	1	25.15	2013-11-27	2.66	0	1	12	3	0	0	0	1	0	3	1	2017-04-16	41.2	1	1	2015-02-16
455	81	2	2	2	26.56	2012-02-09	4.33	0	2	12	2	1	0	0	0	1	1	0	2019-09-25	92.8333	0	0
456	50	1	1	1	21.98	2012-05-31	0.5	0	2	11	2	0	0	0	0	1	1	0	2019-09-08	88.5333	0	0
457	66	2	1	2	26.7	2012-02-02	1.22	0	1	12	2	0	0	0	0	0	1	0	2019-12-02	95.3333	0	0
458	62	1	1	2	24.88	2012-05-23	1.41	0	2	11	1	0	0	0	0	1	1	0	2019-11-20	91.2333	0	0
459	65	2	1	3	20.94	2013-03-07	1.52	1	2	12	0	0	0	0	0	0	0	1	2016-04-27	38.2333	1	0
460	52	1	1	2	26.33	2012-06-04	1.23	1	2	12	2	0	0	0	0	1	1	1	2018-12-31	80.0333	0	0
461	51	1	1	2	22.3	2012-04-27	2.3	0	2	12	3	1	1	0	0	0	2	1	2019-10-17	90.9667	0	0
462	63	1	1	2	24.22	2013-05-22	3.94	0	2	13	1	0	0	0	0	0	1	0	2019-06-20	74	0	0
463	66	2	1	2	29.6	2012-09-26	16.1	0	1	11	3	1	1	0	2	1	3	1	2017-05-31	56.9333	1	1	2016-09-13
464	57	1	1	2	27.16	2012-02-15	1.87	0	1	12	3	1	0	0	1	0	3	1	2019-10-21	93.5	0	0
465	69	2	2	2	27.68	2012-03-08	1.42	0	1	12	2	0	0	0	0	0	1	0	2019-11-21	93.8	0	0
466	68	2	1	3	18.77	2012-02-15	1.54	0	2	12	3	0	0	0	0	1	2	0	2016-09-03	55.4	1	0
467	63	1	2	2	24.87	2013-10-31	1.72	0	2	12	1	0	0	0	0	0	1	0	2018-12-31	62.9	0	0
468	66	2	1	3	26.5	2012-12-12	2.98	1	2	12	3	1	0	0	1	0	3	0	2019-12-04	84.9333	0	0
469	84	2	1	2	21.46	2012-05-15	0.95	0	2	12	1	0	0	0	0	0	1	0	2018-12-31	80.7	0	0
470	52	1	1	1	19.84	2013-07-18	2.56	0	2	12	1	0	0	0	0	0	1	0	2018-12-31	66.4	0	0
471	79	2	2	2	23.06	2012-05-02	1.48	0	2	12	2	0	0	0	0	0	1	0	2019-05-22	85.8667	0	0
472	58	1	1	3	20.54	2012-01-27	3.21	1	1	12	3	0	0	0	1	1	3	1	2012-12-12	10.6667	1	0
473	74	2	1	2	22.86	2013-06-24	3.4	0	2	12	3	0	0	0	0	0	2	0	2018-06-19	60.7	1	0
474	53	1	1	2	23.56	2012-01-20	0.5	0	2	12	3	0	0	0	0	1	2	0	2018-12-31	84.5667	0	0
475	13	1	2	2	13.54	2012-03-02	1.42	0	1	12	4	1	1	0	1	0	3	1	2013-06-14	15.6333	1	1	2012-10-23
476	63	1	2	2	22.37	2012-09-26	2.67	0	1	12	2	1	1	0	0	1	1	1	2019-09-26	85.2	0	0
477	65	2	1	2	22.59	2013-11-19	4.57	0	1	12	2	1	0	0	0	0	1	0	2018-12-31	62.2667	0	0
478	48	1	1	2	21.63	2012-12-10	0.5	1	2	12	3	0	0	0	0	0	2	1	2019-05-27	78.6333	0	0
479	49	1	2	2	26.03	2012-08-09	1.23	0	2	12	2	1	0	0	2	1	3	1	2019-07-02	83.9333	0	0
480	64	1	1	2	27.71	2012-08-17	8.49	0	1	12	3	1	0	0	1	0	3	1	2018-12-31	77.5667	0	0
481	68	2	2	2	21.33	2013-01-02	1.11	0	1	12	1	0	0	0	0	1	1	0	2018-12-31	72.9667	0	0
482	73	2	2	2	23.24	2012-11-19	42.72	0	2	12	2	1	0	0	2	0	3	1	2019-10-21	84.2333	0	0
483	60	1	1	2	25.95	2012-01-06	2.33	1	2	12	3	0	0	0	0	1	2	1	2018-12-31	85.0333	0	0
484	53	1	1	1	25.43	2013-06-11	3.69	1	2	12	3	0	0	0	0	1	2	1	2017-01-31	44.3333	1	1	2015-01-23
485	50	1	2	1	26.69	2013-03-26	8.51	0	2	12	2	0	0	0	0	0	1	0	2015-10-29	31.5667	1	1	2015-05-20
486	77	2	1	2	15.43	2013-03-29	1.6	0	2	12	3	0	0	0	0	0	2	0	2013-12-29	9.16667	1	1	2013-10-29
487	57	1	1	2	27.48	2013-02-18	0.96	0	2	12	0	0	0	0	0	1	0	1	2018-11-14	69.8333	1	0
488	79	2	1	2	20.76	2012-08-20	1.61	1	2	12	3	0	0	0	0	1	2	0	2018-12-31	77.4667	0	0
489	66	2	1	2	24.08	2012-07-19	1.02	0	2	12	1	0	0	0	0	1	1	0	2018-11-06	76.7	1	0
490	55	1	2	2	24.52	2012-04-12	0.78	1	2	12	2	0	0	0	0	1	1	1	2019-07-23	88.6	0	0
491	69	2	1	2	24.22	2012-06-13	2.84	1	2	12	2	0	0	0	0	1	1	1	2019-12-05	91.0333	0	0
492	72	2	2	2	22.52	2012-11-26	1.41	0	1	12	3	0	0	0	0	0	2	0	2019-10-24	84.1	0	0
493	40	1	1	2	26.58	2012-09-24	2.24	1	2	12	3	0	0	0	1	1	3	1	2016-05-23	44.5667	1	0
494	70	2	2	2	29	2013-02-21	3.59	0	2	12	3	0	0	0	0	0	2	0	2018-12-31	71.3	0	0
495	84	2	2	2	24.45	2012-04-16	3.49	0	1	11	3	0	0	0	0	1	2	0	2013-06-25	14.5	1	0
496	54	1	2	2	21.3	2013-06-04	1.63	0	1	12	3	1	0	0	1	0	3	1	2019-09-17	76.5333	0	1	2014-07-11
497	68	2	1	3	23.62	2012-02-06	1.1	0	1	11	1	0	0	0	0	1	1	0	2015-03-23	38.0333	1	0
498	92	2	1	2	17.9	2013-10-31	6.35	0	1	12	2	0	0	0	0	0	1	0	2014-04-14	5.5	1	0
499	68	2	1	2	20.54	2012-12-03	1.48	0	2	12	2	0	0	0	0	0	1	0	2018-01-02	61.8667	1	0
500	76	2	1	2	26.25	2012-03-06	0.8	0	1	13	3	1	0	0	1	0	3	0	2018-12-31	83.0333	0	0
501	70	2	1	2	23.43	2013-01-08	1.8	0	2	12	1	0	0	0	0	0	1	0	2018-12-31	72.7667	0	0
502	55	1	1	2	24.5	2012-01-30	1.19	0	2	11	2	0	0	0	0	0	1	0	2018-12-31	84.2333	0	0
503	56	1	1	2	26.81	2013-04-03	3.03	1	2	12	3	1	1	0	1	0	3	1	2018-12-31	69.9333	0	0
504	56	1	2	1	25.22	2012-08-27	1.13	0	1	12	2	1	0	0	1	1	3	1	2019-08-22	85.0333	0	0
505	50	1	2	2	19.57	2013-12-12	1.48	0	2	12	1	0	0	0	0	0	1	0	2018-12-31	61.5	0	0
506	78	2	2	3	18.31	2013-07-12	3.75	0	1	12	3	0	0	0	0	0	2	0	2018-12-31	66.6	0	0
507	76	2	1	2	19.51	2012-05-31	0.5	0	2	12	2	1	1	0	1	1	3	1	2019-06-10	85.5333	0	0
508	60	1	1	3	23.66	2012-12-17	0.5	0	2	12	3	0	0	0	0	1	2	1	2015-06-14	30.3	1	1	2015-02-04
509	44	1	1	2	24.21	2012-11-15	2.72	0	2	12	1	0	0	0	0	0	1	0	2019-08-06	81.8333	0	0
510	73	2	1	2	26.56	2012-12-13	2.01	0	1	12	3	0	0	0	1	0	3	1	2019-12-02	84.8333	0	0
511	55	1	1	2	24.4	2012-02-13	1.31	0	2	12	2	1	1	0	0	0	1	0	2019-05-27	88.6667	0	0
512	48	1	1	2	23.39	2012-05-30	0.5	1	2	12	3	0	1	0	0	1	2	1	2018-12-31	80.2	0	0
513	58	1	1	2	25.29	2013-09-06	4.08	0	2	11	0	0	0	0	0	1	0	0	2019-08-19	72.4333	0	0
514	49	1	1	2	24.22	2013-07-10	4.16	1	2	12	3	1	0	0	1	0	3	0	2019-07-11	73.0667	0	0
515	30	1	2	2	19.43	2012-05-22	7.4	1	2	12	3	1	1	0	1	0	3	1	2018-12-31	80.4667	0	0
516	64	1	1	2	23.95	2013-02-14	0.5	0	2	12	1	1	0	0	0	0	1	0	2018-12-31	71.5333	0	0
517	61	1	1	2	25.71	2013-05-23	1.57	0	2	12	1	0	0	0	0	0	1	0	2018-12-31	68.2667	0	0
518	57	1	1	2	29.04	2012-05-08	0.8	0	2	12	3	1	0	0	0	1	2	0	2019-11-08	91.3333	0	0
519	53	1	1	2	24.96	2012-11-08	4.63	1	2	12	3	0	0	0	1	0	3	1	2019-11-16	85.4667	0	0
520	67	2	1	3	22.58	2013-10-18	0.5	1	1	12	2	0	0	0	0	0	1	1	2019-10-24	73.2333	0	0
521	62	1	1	2	23.77	2012-03-29	2.08	0	1	11	2	0	0	0	0	0	1	0	2019-11-06	92.6	0	0
522	50	1	2	2	17.58	2013-04-22	1.83	0	2	12	3	0	0	0	0	0	2	0	2018-12-31	69.3	0	0
523	65	2	1	2	28.23	2013-01-08	3.46	0	2	12	3	0	0	0	1	0	3	1	2019-09-17	81.4333	0	0
524	60	1	1	3	24.91	2012-02-27	1.13	0	1	12	2	0	0	0	2	0	3	1	2019-11-28	94.3667	0	0
525	58	1	2	2	29.64	2012-04-16	1.56	0	2	12	2	0	0	0	1	0	3	1	2019-06-13	87.1333	0	0
526	87	2	2	3	15.82	2013-05-27	38.29	0	2	12	4	1	1	0	2	0	3	0	2014-05-15	11.7667	1	0
527	82	2	2	2	21.75	2013-09-25	2.12	0	2	12	3	0	0	0	0	1	2	0	2013-12-25	3.03333	1	0
528	57	1	1	2	24.98	2012-02-14	3.8	1	2	13	3	0	0	0	1	1	3	1	2019-11-08	94.1333	0	0
529	72	2	1	2	25.71	2012-04-02	2.91	1	2	12	3	1	1	1	1	1	3	0	2015-10-09	42.8333	1	1	2015-07-10
530	66	2	2	2	30.85	2013-10-30	0.77	0	1	12	1	1	0	0	0	1	1	0	2018-12-31	62.9333	0	0
531	72	2	1	2	31.03	2012-02-08	3.14	0	1	12	1	0	0	0	0	1	1	0	2018-12-31	83.9333	0	0
532	60	1	2	2	20.04	2012-02-21	3.11	0	1	12	4	0	0	0	0	0	2	1	2018-12-31	83.5	0	0
533	71	2	2	3	29.89	2012-02-16	2.48	0	1	12	3	1	1	0	1	1	3	0	2017-11-04	69.6	1	0
534	67	2	1	2	18.36	2012-02-20	2.49	0	1	12	3	0	0	0	1	1	3	1	2018-12-31	83.5333	0	0
535	72	2	1	2	21.89	2012-07-06	0.61	1	2	12	3	0	0	0	0	1	2	0	2018-12-31	78.9667	0	0
536	69	2	1	2	25	2012-03-27	6.15	0	1	12	3	1	0	0	1	1	3	1	2019-10-07	91.6667	0	1	2014-07-14
537	56	1	1	2	22.05	2012-03-28	2.93	0	1	12	2	0	0	0	1	1	3	1	2019-10-05	91.5667	0	0
538	68	2	2	2	27.7	2012-03-29	0.5	0	1	12	1	0	0	0	0	0	1	0	2018-12-31	82.2667	0	0
539	57	1	1	1	23.18	2012-04-30	0.76	0	1	12	2	1	0	0	0	0	1	0	2018-12-31	81.2	0	0
540	75	2	1	2	17.15	2013-10-22	1.67	0	2	12	1	1	0	0	0	0	1	0	2018-12-31	63.2	0	0	lung ca
541	80	2	2	2	24.29	2012-06-12	1.08	0	2	12	3	0	0	0	0	1	2	0	2018-12-31	79.7667	0	0
542	70	2	2	2	23.14	2012-05-16	3.04	0	2	11	2	0	0	0	0	0	1	0	2018-12-31	80.6667	0	0
543	74	2	1	2	23.66	2012-05-25	2.31	0	1	12	3	1	1	0	2	0	3	1	2016-07-29	50.8667	1	0
544	63	1	1	2	23.43	2012-08-22	1.65	1	2	12	3	0	0	0	0	1	2	1	2018-12-31	77.4	0	0
545	70	2	1	2	23.12	2012-10-04	7.26	1	2	12	3	0	0	0	0	1	2	1	2019-10-25	85.9	0	1	2015-09-04
546	54	1	1	2	19.06	2012-09-26	2.03	1	2	11	2	0	0	0	0	1	1	0	2019-06-13	81.7	0	0
547	62	1	1	2	21.35	2012-10-10	1.85	1	2	12	2	1	0	0	2	1	3	1	2018-12-31	75.7667	0	0
548	65	2	2	2	25.72	2012-07-17	5.74	0	2	13	3	1	0	0	1	1	3	1	2018-12-31	78.6	0	0
549	43	1	2	2	21.33	2013-02-01	0.5	1	2	12	3	0	0	0	1	0	3	1	2019-09-05	80.2333	0	0
550	65	2	1	2	23.79	2012-07-31	4.67	0	2	12	3	1	0	0	0	0	2	1	2019-11-26	89.1333	0	0
551	53	1	1	1	20.51	2012-08-09	3.62	0	2	12	3	1	0	0	0	1	2	1	2019-05-21	82.5333	0	0
552	78	2	1	3	24.85	2012-10-26	0.5	0	2	12	1	0	0	0	0	0	1	0	2019-12-04	86.5	0	0
553	61	1	2	2	19.22	2012-09-03	4.46	0	1	12	3	1	0	0	1	1	3	0	2019-08-05	84.2333	0	0
554	61	1	1	2	21.2	2012-09-28	2.58	0	1	12	1	0	0	0	0	0	1	0	2018-12-31	76.1667	0	0
555	64	1	2	2	25.78	2012-10-19	0.86	0	2	12	1	0	0	0	1	0	3	1	2019-07-15	82	0	0
556	57	1	2	2	22.22	2013-05-09	2.06	0	2	12	1	0	0	0	1	0	3	1	2018-12-31	68.7333	0	0
557	78	2	2	2	21.33	2012-10-18	2.31	0	2	13	3	1	0	0	0	1	2	0	2018-12-31	75.5	0	0
558	55	1	1	1	19.95	2012-11-01	7.61	0	2	12	3	1	0	0	2	0	3	0	2018-12-31	75.0333	0	0
559	63	1	1	2	29.71	2012-11-01	3.67	0	2	11	3	0	0	0	0	0	2	0	2018-12-31	75.0333	0	0
560	48	1	2	2	19.14	2012-11-01	0.5	0	1	12	3	1	0	0	0	0	2	0	2018-03-23	65.6	1	0
561	52	1	1	2	21.75	2012-11-13	1.73	0	2	11	4	0	0	0	1	0	3	1	2019-09-17	83.3	0	0
562	64	1	2	2	27.26	2012-11-21	0.5	0	2	12	3	0	0	0	1	0	3	0	2019-03-11	76.7	0	0
563	56	1	2	2	24.52	2012-11-19	2.48	0	1	11	1	0	0	0	0	0	1	0	2018-12-31	74.4333	0	0
564	69	2	1	2	21.66	2012-12-03	3.3	0	1	12	3	1	0	0	0	0	2	0	2018-12-31	73.9667	0	0
565	75	2	1	2	23.2	2012-12-04	95.57	0	1	12	4	1	1	0	2	0	3	1	2018-07-29	68.7667	1	0
566	67	2	1	2	25.25	2012-12-31	2.4	0	2	12	1	0	0	0	0	0	1	0	2018-12-31	73.0333	0	0
567	66	2	2	2	19.68	2013-03-27	0.4	1	1	12	3	1	1	0	1	0	3	1	2019-08-01	77.2667	0	0
568	60	1	1	2	22.63	2013-01-07	3.71	0	1	12	3	0	0	0	0	0	2	1	2019-10-21	82.6	0	0
569	66	2	1	2	26.29	2013-12-10	0.92	0	2	12	2	0	0	0	1	0	3	1	2019-12-06	72.9	0	1	2017-03-03
570	50	1	2	2	20.7	2013-01-17	5.48	0	2	12	2	0	0	0	0	0	1	0	2018-12-31	72.4667	0	1	2015-04-14
571	73	2	1	2	21.76	2013-01-16	2.57	0	1	12	3	0	0	0	1	0	3	1	2018-12-31	72.5	0	1	2016-11-10
572	60	1	1	2	18.05	2013-01-29	2.86	0	2	12	3	1	0	0	0	0	2	0	2018-12-31	72.0667	0	0
573	77	2	1	3	25.91	2013-01-30	2.37	0	2	12	3	1	1	0	2	0	3	1	2018-12-31	72.0333	0	0
574	58	1	1	2	21.91	2013-05-20	1.99	1	2	12	2	0	0	0	0	0	1	0	2018-12-31	68.3667	0	0
575	81	2	2	2	21.78	2013-02-26	10.24	0	2	12	3	1	1	0	2	0	3	0	2015-03-01	24.4333	1	1	2014-03-24
576	72	2	1	2	20.15	2013-04-16	8.16	0	2	12	1	0	0	0	0	0	1	0	2018-12-31	69.5	0	0
577	61	1	1	2	21.71	2013-03-25	0.4	0	2	12	3	1	1	0	1	0	3	1	2018-12-31	70.2333	0	1	2014-10-06
578	65	2	1	2	21.63	2013-03-28	1.77	0	1	12	3	1	1	0	0	0	2	1	2018-12-31	70.1333	0	0
579	63	1	2	2	23.3	2013-07-05	34.82	1	1	12	3	0	0	0	1	0	3	1	2019-04-22	70.5667	0	0
580	76	2	2	2	23.73	2013-04-08	1.16	0	1	12	1	0	0	0	0	0	1	0	2018-12-31	69.7667	0	0
581	50	1	2	2	21.79	2013-07-11	0.5	1	2	12	3	1	1	0	0	0	2	1	2019-05-15	71.1333	0	0
582	76	2	1	3	18.83	2013-05-28	5.83	0	2	12	4	1	1	0	1	0	3	0	2013-07-05	1.26667	1	0
583	79	2	2	2	28.85	2013-04-29	1.73	0	1	12	2	1	0	0	1	0	3	1	2019-12-30	81.2	0	1	2015-07-29
584	40	1	1	2	21.39	2013-05-03	16.5	0	2	12	3	1	1	0	2	0	3	1	2014-08-06	15.3333	1	1	2014-02-13
585	42	1	2	2	23.23	2013-06-12	7.02	0	1	12	4	1	1	0	2	0	3	1	2017-12-25	55.2333	1	1	2014-05-19
586	53	1	2	1	20.63	2013-05-24	2.13	0	1	12	3	0	1	0	1	0	3	1	2019-12-02	79.4333	0	1	2017-01-10
587	65	2	1	2	21.79	2013-09-23	0.55	1	2	11	3	1	0	0	1	1	3	1	2019-08-22	71.9667	0	0
588	78	2	2	2	22.64	2013-06-04	2.34	0	2	12	0	0	0	0	0	1	0	0	2018-12-31	67.8667	0	1	2015-11-23
589	60	1	2	2	25.39	2013-06-12	1.95	0	2	12	2	0	0	0	0	0	1	0	2018-12-31	67.6	0	0
590	63	1	1	2	23.8	2013-06-20	0.75	0	2	12	2	1	0	0	0	0	1	0	2018-12-31	67.3333	0	0
591	69	2	2	3	30.08	2013-09-24	0.5	1	2	12	3	0	0	0	0	0	2	1	2018-12-31	64.1333	0	0
592	64	1	2	2	24.8	2013-07-18	1.17	0	1	12	3	0	0	0	0	0	2	0	2019-05-02	70.4667	0	0
593	53	1	1	1	26.63	2013-08-06	0.52	0	2	12	2	1	0	0	0	1	1	0	2018-12-31	65.7667	0	0
594	59	1	1	2	23.66	2013-09-16	1.58	0	1	12	3	0	0	0	1	0	3	1	2018-03-14	54.6667	1	0
595	58	1	2	1	27.17	2013-10-02	0.5	0	2	12	3	1	0	0	0	0	2	1	2019-09-10	72.3	0	0
596	54	1	1	2	21.34	2013-10-10	2.99	0	2	12	2	1	0	0	0	0	1	0	2018-12-31	63.6	0	0
597	39	1	1	1	20.9	2013-10-17	1.94	0	1	12	3	0	0	0	0	0	2	0	2019-08-27	71.3333	0	0
598	52	1	2	2	22.27	2013-11-01	1.81	0	1	12	1	0	0	0	0	0	1	0	2019-05-13	67.3	0	0
599	91	2	2	2	19.39	2013-12-23	126.18	0	2	12	3	1	0	0	1	0	3	0	2017-06-20	42.5	1	0
600	57	1	1	2	26.3	2014-01-03	15.41	0	1	13	3	1	0	0	2	0	3	1	2015-06-03	17.2	1	1	2014-05-14
601	52	1	1	2	23.03	2014-01-06	4.9	1	1	12	3	1	0	0	0	0	2	1	2019-09-09	69.0667	0	1	2017-06-27
602	77	2	1	2	23.34	2014-01-09	1.47	0	2	13	3	1	0	0	2	0	3	1	2016-03-13	26.4667	1	1	2015-06-10
603	76	2	1	2	25.59	2014-01-13	1.36	0	2	12	1	0	0	0	0	1	1	0	2018-12-31	60.4333	0	0
604	62	1	1	2	23.13	2014-02-04	11.04	0	2	12	3	1	1	0	1	0	3	1	2019-07-21	66.4333	1	1	2015-12-26
605	59	1	2	2	19.85	2014-02-04	7.39	0	2	12	2	0	0	0	0	0	1	0	2019-06-14	65.2	0	0
606	50	1	1	2	20.69	2014-02-17	11.09	0	1	13	3	0	1	0	0	0	2	0	2019-01-17	59.8333	0	0
607	53	1	1	2	23.26	2014-02-17	2.24	1	2	12	0	0	0	0	0	0	0	1	2019-02-14	60.7667	0	0
608	66	2	2	2	16.88	2014-02-24	10.06	1	2	12	2	0	0	0	0	0	1	1	2019-11-04	69.3	0	0
609	75	2	1	2	21.3	2014-02-25	9.8	0	2	12	2	0	0	0	0	0	1	0	2018-12-31	59	0	0
610	52	1	1	2	23.51	2014-02-27	4.3	0	1	12	3	0	0	0	1	0	3	1	2019-11-22	69.8	0	0
611	75	2	2	2	24.97	2014-03-06	1.38	0	2	12	3	1	0	0	2	0	3	0	2018-12-31	58.7	0	0
612	64	1	1	2	26.88	2014-03-05	0.79	1	2	12	2	0	0	0	0	1	1	1	2019-02-28	60.7	0	0
613	60	1	1	2	20.81	2014-03-11	8.72	0	1	12	3	0	0	0	1	0	3	1	2016-12-14	33.6333	1	1	2016-10-19
614	58	1	1	1	20.07	2014-03-12	0.53	0	2	12	1	0	0	0	0	1	1	0	2018-12-31	58.5	0	0
615	68	2	2	2	27.34	2014-03-19	9.11	1	2	12	3	0	0	0	0	1	2	1	2019-02-14	59.7667	0	0
616	57	1	1	2	25.95	2014-03-20	1.56	0	1	11	1	0	0	0	0	1	1	0	2019-01-10	58.5667	0	0
617	57	1	1	1	24.44	2014-04-16	2.89	0	2	12	3	1	1	0	1	1	3	1	2017-06-07	38.2667	1	1	2016-01-15
618	71	2	2	2	25.39	2014-04-22	1.1	0	1	12	2	0	0	0	0	0	1	0	2018-12-31	57.1333	0	0
619	61	1	2	2	22.21	2014-05-02	0.5	1	2	12	0	0	0	0	0	0	0	1	2019-07-15	63.3333	0	0
620	66	2	2	2	20.36	2014-05-09	4.37	1	2	12	3	0	0	0	0	0	2	0	2019-04-25	60.4	0	0
621	43	1	1	2	27.47	2014-05-15	0.91	0	2	12	2	0	0	0	0	1	1	0	2019-05-22	61.1	0	0
622	55	1	2	2	25.66	2014-05-19	2.11	0	2	12	1	1	0	0	0	0	1	0	2019-03-18	58.8	0	0
623	46	1	2	2	26.16	2014-05-21	0.5	1	2	11	3	0	0	0	0	0	2	1	2019-05-20	60.8333	0	0
624	56	1	1	2	25.91	2014-06-10	0.89	0	1	13	3	0	0	0	0	0	2	1	2019-02-26	57.4	0	0
625	73	2	2	2	23.53	2014-06-12	0.3	0	2	12	3	0	0	0	1	0	3	1	2019-07-17	62.0333	0	0
626	74	2	2	2	19.44	2014-06-16	1.16	0	1	12	1	0	0	0	1	0	3	0	2015-02-06	7.83333	1	0
627	60	1	2	2	28.3	2014-06-18	4.87	0	2	13	3	0	0	0	0	1	2	1	2019-12-30	67.3667	0	0
628	69	2	2	2	26.81	2014-07-01	1.54	0	2	12	2	0	0	0	2	0	3	1	2018-12-31	54.8	0	0
629	45	1	2	2	18.43	2014-07-02	1.4	1	2	12	3	0	0	0	0	0	2	1	2019-05-09	59.0667	0	0
630	75	2	2	2	20.03	2014-07-23	7.27	0	2	12	3	1	1	0	0	0	2	1	2018-12-31	54.0667	0	0
631	77	2	1	2	21.6	2014-07-24	2.51	0	2	13	3	1	0	0	1	0	3	0	2014-09-30	2.26667	1	0
632	62	1	1	2	23.42	2014-07-31	1.91	0	2	12	2	0	0	0	0	0	1	0	2019-01-29	54.7667	0	0
633	78	2	2	2	23.28	2014-08-04	3.11	0	1	12	2	0	0	0	1	0	3	1	2019-07-22	60.4333	0	0
634	76	2	1	2	21.31	2014-08-11	7.56	0	1	12	3	0	0	0	0	0	2	0	2018-12-31	53.4333	0	0
635	76	2	1	2	17.75	2014-08-11	1.41	0	1	12	3	0	1	0	1	0	3	0	2014-10-12	2.06667	1	0
636	75	2	2	2	20.5	2014-08-14	3.36	0	2	12	3	1	1	0	2	0	3	1	2018-12-31	53.3333	0	0
637	51	1	2	1	23.23	2014-08-18	1.1	0	2	12	2	0	0	0	1	0	3	1	2019-07-22	59.9667	0	0
638	71	2	2	2	30.48	2014-08-26	1.09	1	2	12	2	0	0	0	0	0	1	1	2019-07-09	59.2667	0	0
639	53	1	2	2	24.14	2014-10-14	7.53	1	2	12	2	0	0	0	0	0	1	1	2019-04-09	54.6	0	0
640	46	1	2	2	18.03	2014-10-10	0.67	1	2	12	2	0	0	0	0	0	1	1	2019-10-24	61.3333	0	0
641	52	1	1	2	22.06	2014-10-10	3.87	0	2	12	3	0	0	0	0	0	2	1	2018-12-31	51.4333	0	0
642	66	2	1	2	19.84	2014-10-21	4.87	0	1	12	3	1	0	0	0	0	2	1	2018-12-31	51.0667	0	0
643	52	1	2	1	24.86	2014-10-23	1.8	1	2	12	2	0	0	0	1	0	3	1	2019-10-15	60.6	0	0
644	53	1	2	2	21.48	2014-11-06	1.93	0	1	12	3	0	0	0	0	0	2	0	2019-05-24	55.3333	0	0
645	55	1	2	2	19.68	2014-11-07	0.5	0	2	12	3	0	0	0	1	0	3	1	2019-07-05	56.7	0	1	2016-07-14
646	67	2	1	2	24.93	2014-11-12	0.59	0	2	12	3	0	0	0	0	0	2	0	2019-09-09	58.7333	0	0
647	67	2	1	2	22.66	2014-12-03	1.64	0	2	12	3	1	1	0	0	0	2	1	2019-11-11	60.1333	0	0
648	64	1	1	2	23.3	2014-11-24	1.14	1	2	12	2	0	0	0	1	1	3	1	2019-09-30	59.0333	0	0
649	76	2	1	2	19.03	2014-12-03	2.38	1	2	12	3	0	0	0	0	1	2	0	2018-04-06	40.6667	1	0
650	77	2	2	2	29.14	2014-12-05	8.83	0	1	12	3	1	0	0	0	0	2	1	2019-12-30	61.7	0	0
651	77	2	2	2	32.05	2014-12-08	3.28	1	2	12	3	0	0	0	0	0	2	1	2019-09-26	58.4333	0	0
652	62	1	1	2	21.93	2014-12-15	1.83	1	2	12	0	0	0	0	0	1	0	1	2018-12-31	49.2333	0	0
653	50	1	1	2	20.52	2014-12-23	1.31	0	2	12	2	0	0	0	0	0	1	0	2019-11-14	59.5667	0	0
654	53	1	1	2	21.52	2014-12-22	3.52	1	2	11	2	0	0	0	0	0	1	1	2017-08-07	31.9667	1	0
655	80	2	2	3	24.81	2014-12-23	3.07	0	1	12	3	0	1	0	1	0	3	0	2019-11-22	59.8333	0	0
656	85	2	1	2	21.5	2015-01-14	1.79	0	2	12	2	1	0	0	1	0	3	1	2019-10-28	58.2667	0	0
657	77	2	1	3	17.3	2015-01-14	3.32	0	1	12	3	1	1	0	2	0	3	1	2016-07-09	18.0667	1	1	2015-11-18
658	40	1	1	2	22.05	2015-01-09	0.5	1	2	12	0	0	0	0	0	0	0	1	2019-07-29	55.4	0	0
659	60	1	1	2	18.59	2015-01-12	3.87	0	1	12	2	0	0	0	0	0	1	0	2019-10-28	58.3333	0	0
660	54	1	1	2	22.57	2015-01-13	1.02	0	1	11	3	0	0	0	0	0	2	1	2019-12-07	59.6333	0	0
661	80	2	2	2	26.82	2015-01-29	73.74	0	1	12	3	1	0	0	2	0	3	0	2015-11-26	10.0333	1	0
662	51	1	2	2	25.24	2015-01-26	0.5	0	1	11	2	0	0	0	1	0	3	1	2019-04-15	51.3333	0	1	2016-08-01
663	66	2	1	2	25.34	2015-01-26	0.8	0	1	12	3	0	0	0	1	0	3	1	2019-12-26	59.8333	0	0
664	72	2	2	2	25.33	2015-02-12	0.72	0	2	13	2	0	0	0	0	1	1	0	2019-01-18	47.8667	0	0
665	31	1	2	1	25.82	2015-02-12	1.71	0	1	12	1	0	0	0	1	0	3	1	2018-12-31	47.2667	0	0
666	57	1	1	2	24.34	2015-02-16	0.5	0	1	12	0	0	0	0	1	0	3	1	2019-02-27	49.0667	0	0
667	60	1	2	2	22.27	2015-02-23	4.2	1	2	12	0	0	0	0	0	1	0	1	2019-11-14	57.5	0	0
668	71	2	2	2	27.74	2015-03-03	25.29	1	2	12	3	1	1	0	1	1	3	1	2019-12-30	58.7667	0	1	2015-07-29
669	73	2	2	2	28.16	2015-03-10	89.18	0	1	12	3	1	0	0	0	0	2	0	2019-09-16	55.0333	0	0
670	64	1	1	1	29.71	2015-03-10	1.81	1	2	12	3	0	1	0	0	1	2	1	2019-07-17	53	0	0
671	66	2	1	2	17.31	2015-03-20	8	1	2	12	3	0	1	0	0	0	2	0	2018-12-31	46.0667	0	0
672	85	2	2	3	20.72	2015-03-17	45.38	0	2	12	3	1	1	0	1	0	3	0	2016-11-30	20.8	1	0
673	49	1	1	1	21.82	2015-03-23	1.19	1	2	12	3	0	1	0	0	0	2	1	2019-11-25	56.9333	0	0
674	71	2	1	2	25.32	2015-03-31	3.1	0	1	12	2	0	0	0	0	0	1	0	2019-08-07	53	0	0
675	56	1	1	2	21.45	2015-03-26	5.19	1	2	12	0	0	0	0	0	1	0	1	2019-12-11	57.3667	0	0
676	78	2	1	2	26.89	2015-03-31	1.03	0	2	12	1	1	0	0	0	1	1	0	2018-06-13	39	1	0
677	45	1	1	2	23.53	2015-03-30	1.1	1	2	12	2	0	0	0	0	1	1	1	2019-07-11	52.1333	0	0
678	76	2	1	2	24.46	2015-04-07	4.77	0	2	12	3	1	0	0	1	0	3	0	2018-05-01	37.3333	1	0
679	70	2	2	2	26.75	2015-04-13	3.95	0	1	12	3	0	1	0	1	0	3	1	2019-12-12	56.8	0	0
680	75	2	2	2	18.74	2015-04-21	2.16	0	2	12	3	0	0	0	0	0	2	1	2019-10-08	54.3667	0	0
681	61	1	1	2	28.91	2015-04-22	3.6	0	1	13	3	1	1	0	0	0	2	1	2019-12-02	56.1667	0	1	2017-05-23
682	54	1	1	2	26.64	2015-04-29	19.53	1	2	12	3	0	0	0	1	0	3	1	2019-10-14	54.3	0	0
683	80	2	2	2	19.58	2015-04-29	1.07	0	2	12	1	0	0	0	0	1	1	0	2019-07-18	51.3667	0	0
684	72	2	1	2	27.97	2015-04-30	1.15	0	2	12	2	0	0	0	0	0	1	0	2019-04-23	48.4667	0	0
685	59	1	1	2	22.48	2015-05-06	1.05	0	1	12	3	0	0	0	0	0	2	0	2019-09-23	53.3667	0	0
686	68	2	1	2	20.46	2015-05-11	15.87	0	2	12	3	1	0	0	2	0	3	1	2017-09-29	29.0667	1	1	2017-06-08
687	52	1	1	2	19.47	2015-05-21	5.84	0	1	13	3	1	0	0	2	0	3	1	2019-11-12	54.5333	0	1	2015-08-07
688	76	2	2	2	25.64	2015-06-03	13.95	1	2	12	3	0	0	0	0	1	2	1	2018-12-31	43.5667	0	0
689	57	1	1	2	20.94	2015-06-03	10.61	1	2	12	3	0	0	0	1	0	3	1	2019-12-09	55	0	0
690	48	1	2	2	29	2015-06-04	14.81	1	2	12	3	1	0	0	2	0	3	1	2019-12-05	54.8333	0	1	2016-09-06
691	53	1	1	2	31.89	2015-06-05	7.17	0	2	12	4	0	1	0	1	0	3	1	2018-09-14	39.9	1	0
692	49	1	1	1	26.13	2015-06-08	10.81	1	2	12	3	0	1	0	2	0	3	1	2018-09-09	39.6333	1	1	2016-10-05
693	60	1	1	2	25.26	2015-06-08	2.51	1	2	12	3	0	0	0	1	0	3	1	2019-06-13	48.8667	0	0
694	44	1	1	2	22.28	2015-06-12	1.29	1	2	12	4	0	0	0	0	1	2	1	2019-11-05	53.5667	0	0
695	59	1	1	2	21.42	2015-06-12	2.28	0	2	12	4	0	0	0	2	0	3	1	2019-08-19	50.9667	0	0
696	60	1	1	2	19.82	2015-06-16	3.46	0	1	12	3	1	0	0	1	0	3	1	2019-11-12	53.6667	0	0
697	60	1	2	2	27.56	2015-06-15	0.85	1	2	12	2	0	0	0	0	0	1	1	2019-09-23	52.0333	0	0
698	85	2	2	3	20.01	2015-07-01	8.33	0	2	12	3	0	0	0	0	0	2	0	2019-07-29	49.6333	0	0
699	73	2	2	2	23.11	2015-06-23	3.28	1	2	12	3	0	0	0	0	1	2	1	2019-10-11	52.3667	0	0
700	67	2	2	2	22.37	2015-07-03	1.79	0	1	12	3	1	0	0	1	0	3	1	2018-12-31	42.5667	0	0
701	61	1	1	2	23.54	2015-06-30	1.87	1	2	12	0	0	0	0	0	0	0	1	2019-12-17	54.3667	0	0
702	62	1	2	2	23.45	2015-07-06	1.09	1	2	12	1	0	0	0	0	1	1	1	2019-09-16	51.1	0	0
703	75	2	2	2	25.01	2015-07-20	1.56	0	1	12	1	0	0	0	0	0	1	0	2018-12-31	42	0	0
704	57	1	1	2	29.73	2015-08-04	2.06	0	2	12	1	0	0	0	0	0	1	0	2019-12-09	52.9333	0	0
705	73	2	2	3	20.81	2015-09-01	54.68	0	1	12	3	0	0	0	0	0	2	0	2019-12-09	52	0	0
706	71	2	1	2	22.31	2015-08-18	1.5	1	2	12	2	0	0	0	0	1	1	1	2019-12-09	52.4667	0	0
707	70	2	1	2	31.14	2015-08-19	1.91	0	1	12	1	0	0	0	2	0	3	1	2019-11-11	51.5	0	0
708	75	2	1	2	17.81	2015-08-19	6.89	0	1	12	3	0	1	0	1	0	3	1	2019-10-17	50.6667	0	0
709	65	2	1	2	26.61	2015-08-26	2.12	1	2	12	2	0	0	0	0	1	1	1	2019-09-09	49.1667	0	0
710	62	1	1	2	26.57	2015-09-02	4.09	1	2	12	3	0	0	0	1	0	3	1	2019-08-01	47.6333	0	0
711	78	2	1	3	19.59	2015-09-02	2.34	0	1	12	2	0	0	0	0	0	1	0	2018-12-31	40.5333	0	0
712	66	2	1	2	19.97	2015-09-09	13.65	0	1	12	4	0	0	0	0	0	2	0	2018-01-20	28.8	1	0
713	72	2	1	2	23.06	2015-09-15	1.93	1	2	12	3	0	0	0	0	0	2	1	2016-09-08	11.9667	1	0
714	50	1	1	2	27.18	2015-09-22	9.37	0	2	13	4	0	0	0	0	0	2	1	2019-12-12	51.4	0	0
715	54	1	1	2	19.61	2015-09-23	0.96	1	2	12	1	0	0	0	0	0	1	1	2019-07-25	46.7	0	0
716	70	2	1	2	23.4	2015-09-30	2.11	0	1	12	3	1	0	0	0	0	2	1	2019-03-21	42.2667	0	0
717	52	1	1	2	26.92	2015-10-02	2.05	0	2	12	2	1	0	0	0	0	1	0	2019-04-08	42.8	0	0
718	61	1	1	2	24.34	2015-10-06	2.13	1	2	12	0	0	0	0	0	1	0	1	2019-12-12	50.9333	0	0
719	55	1	1	2	22.42	2015-10-13	1.37	0	2	12	3	1	1	0	1	0	3	1	2019-09-23	48.0333	0	0
720	72	2	1	2	22.48	2015-10-16	0.5	0	2	13	2	0	0	0	0	0	1	1	2018-12-31	39.0667	0	0
721	56	1	1	2	27.07	2015-10-23	2.66	1	2	12	0	0	0	0	0	0	0	1	2019-08-26	46.7667	1	0
722	68	2	1	2	25.28	2015-11-17	2.04	0	2	12	3	0	1	0	1	0	3	1	2019-10-14	47.5667	0	0
723	58	1	1	2	23.32	2015-11-18	2.04	0	1	12	2	0	0	0	0	0	1	0	2019-12-19	49.7333	0	0
724	71	2	1	2	16.03	2015-11-24	3.25	0	1	12	3	1	0	0	0	0	2	1	2016-02-16	2.8	1	0
725	47	1	1	2	24.42	2015-11-27	10.22	1	2	12	3	0	1	0	0	0	2	1	2019-10-14	47.2333	0	0
726	60	1	1	2	25.1	2015-12-09	2.59	1	1	12	0	0	0	0	0	0	0	1	2019-11-28	48.3333	0	0
727	79	2	2	2	16.4	2015-12-23	2.72	0	2	12	4	1	0	0	1	0	3	0	2018-12-31	36.8	0	0
728	71	2	1	2	22.25	2015-12-22	2.63	1	2	12	2	1	0	0	1	0	3	1	2019-12-12	48.3667	0	0
729	78	2	1	2	19.44	2016-01-05	2.47	1	2	12	0	0	0	0	0	0	0	1	2019-01-17	36.9333	0	0
730	76	2	2	2	28.48	2016-01-06	1.49	0	2	12	1	0	0	0	0	0	1	0	2019-07-11	42.7333	0	0
731	64	1	1	2	24.85	2016-01-06	5.11	1	2	12	0	0	0	0	0	0	0	1	2019-12-12	47.8667	0	0
732	49	1	2	2	25.39	2016-01-26	1.18	1	2	12	0	0	0	0	1	0	3	1	2019-09-26	44.6333	0	0
733	58	1	1	2	22.49	2016-01-27	1.92	1	2	12	0	0	0	0	0	0	0	1	2019-09-23	44.5	0	0
734	39	1	2	1	23.83	2016-01-29	0.5	0	2	12	1	0	0	0	0	0	1	0	2019-02-14	37.0667	0	0
735	50	1	1	1	26.2	2016-02-03	1.22	1	2	12	0	0	0	0	0	0	0	0	2019-01-17	35.9667	0	0
736	56	1	2	2	20.89	2016-02-05	0.81	0	2	12	2	1	0	0	1	0	3	1	2019-11-28	46.4	0	0
737	60	1	1	2	22.41	2016-02-19	4.41	0	2	12	1	0	0	0	0	0	1	0	2019-10-21	44.6667	0	0
738	61	1	1	2	24.28	2016-03-18	0.82	0	1	12	1	0	0	0	0	1	1	0	2019-09-26	42.9	0	0
739	73	2	1	2	20.57	2016-03-18	1.44	0	1	12	3	1	1	0	1	0	3	1	2019-06-17	39.5333	0	0
740	68	2	1	2	24.72	2016-03-22	6	1	2	12	3	0	0	0	0	0	2	1	2019-09-30	42.9	0	0
741	66	2	2	2	27.77	2016-03-25	6.51	1	2	12	3	0	0	0	2	0	3	1	2019-12-23	45.6	0	0
742	82	2	1	2	25.51	2016-04-05	30.11	0	2	12	3	1	1	0	2	1	3	1	2018-04-06	24.3667	1	0
743	52	1	1	1	20.94	2016-04-05	0.5	1	2	12	1	0	0	0	0	0	1	1	2019-12-27	45.3667	0	1	2017-06-15
744	74	2	1	2	21.56	2016-04-12	3.32	1	2	12	3	0	0	0	0	0	2	1	2019-09-09	41.5	0	0
745	78	2	1	2	18.56	2016-04-26	5.08	1	2	12	3	1	1	0	1	1	3	1	2017-08-31	16.4	1	1	2016-08-26
746	72	2	2	2	21.79	2016-05-03	2.71	0	2	11	1	0	0	0	0	1	1	0	2019-11-25	43.3667	0	0
747	77	2	2	1	29	2016-05-10	12.35	0	1	12	4	1	1	0	1	0	3	0	2018-12-31	32.1667	0	0
748	37	1	2	1	22.96	2016-05-10	1.23	0	2	11	2	0	0	0	1	0	3	0	2019-12-09	43.6	0	0
749	68	2	2	2	24.47	2016-05-13	1.25	0	2	12	3	0	0	0	0	0	2	1	2019-12-12	43.6	0	0
750	74	2	2	2	23.87	2016-05-20	3.76	1	2	12	3	0	0	0	0	0	2	1	2018-12-31	31.8333	0	0
751	76	2	2	2	20.81	2016-05-24	3.35	1	2	13	2	1	0	0	2	0	3	1	2017-02-03	8.5	1	0
752	72	2	1	2	20.3	2016-06-01	6.82	0	1	12	3	1	1	0	1	0	3	0	2018-12-31	31.4333	0	0
753	50	1	1	2	28.08	2016-06-01	3.28	0	2	12	2	0	0	0	0	1	1	0	2019-09-09	39.8333	0	0
754	62	1	2	2	24.67	2016-06-14	4.35	1	2	12	4	0	1	0	1	0	3	1	2019-12-02	42.2	0	1	2017-12-14
755	74	2	1	2	25.06	2016-06-15	50.31	1	2	12	3	0	0	0	1	1	3	1	2019-12-16	42.6333	0	0
756	63	1	1	2	19.56	2016-06-21	4.33	0	1	12	2	1	0	0	1	0	3	1	2019-10-14	40.3333	0	0
757	55	1	1	2	19.49	2016-06-22	3.22	0	1	12	3	0	0	0	1	1	3	1	2019-12-23	42.6333	0	1	2017-04-28
758	59	1	1	2	22.94	2016-06-29	3.31	1	2	12	3	0	0	0	0	0	2	1	2019-12-30	42.6333	0	0
759	68	2	1	2	23.38	2016-07-19	8.1	1	2	12	1	0	0	0	0	1	1	1	2019-11-14	40.4333	0	0
760	43	1	1	1	25.56	2016-07-29	2.8	1	2	12	3	1	1	0	1	0	3	1	2019-12-02	40.7	0	0
761	58	1	1	2	26.41	2016-08-09	2.98	0	1	12	3	1	1	0	2	0	3	1	2019-12-06	40.4667	0	1	2018-01-29
762	73	2	2	2	20.89	2016-08-29	44.55	0	1	12	4	1	0	0	2	0	3	1	2019-12-24	40.4	0	0
763	50	1	2	1	22.83	2016-08-16	2.79	1	2	12	3	0	0	0	0	0	2	1	2019-08-08	36.2333	0	0
764	55	1	1	2	19.67	2016-08-26	0.84	0	1	12	1	0	0	0	0	0	1	0	2019-06-17	34.1667	0	0
765	75	2	2	2	22.22	2016-09-01	1.37	0	1	12	1	0	0	0	1	0	3	1	2019-07-16	34.9333	0	0
766	49	1	1	2	19.11	2016-09-02	3.49	0	1	11	1	0	0	0	0	0	1	0	2019-09-09	36.7333	0	0
767	43	1	1	2	20.05	2016-09-12	1.59	0	2	11	1	0	0	0	0	1	1	0	2018-12-31	28	0	0
768	61	1	1	2	20.52	2016-09-13	11.23	1	2	12	3	1	1	0	2	0	3	1	2018-03-02	17.8333	1	0
769	61	1	1	2	24.94	2016-09-13	0.5	1	2	12	0	0	0	0	0	1	0	1	2019-07-15	34.5	0	0
770	48	1	1	2	26.95	2016-09-20	2.91	1	2	12	3	1	1	0	0	0	2	1	2019-10-17	37.4	0	0
771	78	2	2	2	24.84	2016-09-21	3.05	1	2	12	0	0	0	0	0	1	0	0	2019-01-10	28.0333	0	0
772	76	2	1	2	21.19	2016-09-30	6.88	0	2	13	4	0	0	0	0	0	2	0	2017-04-12	6.46667	1	0
773	63	1	2	1	22.94	2016-09-30	2.72	0	1	12	3	0	0	0	1	0	3	1	2019-02-19	29.0667	0	0
774	50	1	1	2	27.37	2016-09-27	1.75	1	2	12	2	0	0	0	0	0	1	1	2019-09-09	35.9	0	0
775	77	2	1	2	29.27	2016-09-28	4.15	1	2	12	2	0	0	0	0	1	1	1	2019-04-02	30.5333	0	0
776	55	1	1	2	26.73	2016-09-30	1.67	0	1	12	3	1	0	0	2	0	3	1	2019-11-25	38.3667	0	0
777	77	2	1	2	17.27	2016-10-04	1	1	2	12	3	0	0	0	0	0	2	1	2019-10-17	36.9333	0	0
778	84	2	2	2	32.43	2016-10-11	3.85	0	2	12	4	0	0	0	0	0	2	0	2019-12-02	38.2333	0	0
779	66	2	2	2	27.42	2016-10-13	3.62	0	1	12	2	0	0	0	0	0	1	0	2019-11-26	37.9667	0	0
780	69	2	1	2	15.78	2016-10-18	7.3	1	2	12	4	0	0	0	1	0	3	1	2018-12-31	26.8	0	0
781	80	2	1	2	20.75	2016-10-19	3.5	1	2	12	0	0	0	0	0	1	0	0	2019-10-11	36.2333	0	0
782	76	2	2	2	21.82	2016-10-21	3.36	1	2	12	2	0	0	0	0	0	1	1	2019-04-18	30.3	0	0
783	47	1	1	2	25.26	2016-10-25	0.62	1	2	12	3	0	0	0	0	0	2	1	2019-09-19	35.3	0	0
784	74	2	1	3	23.16	2016-11-08	2.52	1	2	12	0	0	0	0	0	1	0	0	2019-10-14	35.6667	0	0
785	54	1	1	1	18.4	2016-11-10	3.93	0	1	12	3	1	1	0	2	0	3	1	2019-10-17	35.7	0	1	2017-11-14
786	53	1	1	2	28.7	2016-11-17	1.67	0	2	12	3	0	0	0	0	0	2	0	2019-08-30	33.8667	0	0
787	59	1	1	1	30.94	2016-11-22	66.48	1	2	12	3	0	0	0	0	0	2	1	2019-12-26	37.6333	0	0
788	75	2	2	2	25.36	2016-11-25	56.79	0	2	12	3	1	0	0	0	0	2	0	2019-12-23	37.4333	0	0
789	58	1	2	3	24.54	2016-11-23	1.66	1	2	12	2	0	0	0	0	1	1	1	2019-12-09	37.0333	0	0
790	61	1	2	1	16.73	2016-11-25	3.9	1	2	12	0	0	0	0	0	0	0	1	2019-09-23	34.4	0	0
791	56	1	2	2	41.02	2016-11-29	66.49	1	2	12	3	0	1	0	1	0	3	1	2019-12-30	37.5333	0	1	2017-06-12
792	69	2	1	2	21.46	2016-12-02	4.13	0	1	12	3	1	1	0	1	0	3	1	2019-07-25	32.1667	0	0
793	51	1	1	1	23.88	2016-12-09	2.66	0	2	12	1	1	0	0	1	0	3	1	2019-09-16	33.7	0	0
794	50	1	1	1	25.16	2016-12-13	2.05	1	2	12	0	0	0	0	0	0	0	1	2019-12-19	36.7	0	0
795	76	2	2	2	19.16	2016-12-20	1.96	1	2	12	3	0	0	0	0	0	2	1	2018-07-18	19.1667	1	0
796	69	2	1	2	27.84	2016-12-26	1.01	0	1	12	3	0	1	0	0	0	2	0	2019-12-23	36.4	0	1	2017-12-14
797	57	1	1	1	22.66	2017-01-02	3.47	0	1	12	3	1	1	0	2	0	3	1	2019-12-31	36.4333	0	0
798	55	1	1	2	21.87	2017-01-17	9.22	1	2	12	3	1	0	0	2	1	3	1	2019-12-27	35.8	0	0
799	55	1	1	2	19.2	2017-01-19	1.28	0	2	12	1	1	0	0	0	0	1	0	2019-12-10	35.1667	0	0
800	76	2	1	3	26.47	2017-01-20	6.76	0	1	12	3	1	0	0	1	0	3	0	2019-11-28	34.7333	0	0
801	86	2	1	2	23.23	2017-01-23	0.85	0	1	11	0	0	0	0	0	1	0	0	2018-12-31	23.5667	0	0
802	54	1	1	2	23.59	2017-01-24	0.52	0	2	11	1	0	0	0	0	0	1	0	2019-08-29	31.5667	0	0
803	61	1	1	1	26.67	2017-01-25	1.05	1	2	12	2	0	0	0	0	0	1	1	2019-09-19	32.2333	0	0
804	67	2	1	2	22.96	2017-02-02	22.61	0	1	13	4	1	0	0	1	0	3	1	2019-05-10	27.5667	0	0
805	66	2	1	2	22.76	2017-02-07	5.25	0	2	12	3	1	1	0	2	0	3	1	2019-07-18	29.7	0	0
806	84	2	2	2	20.44	2017-02-16	2.73	1	2	12	3	0	1	0	0	0	2	1	2018-10-25	20.5333	1	0
807	61	1	1	2	23.51	2017-02-28	13.72	1	2	12	3	0	1	0	0	0	2	1	2019-10-14	31.9333	0	0
808	60	1	2	1	20.6	2017-03-03	11.29	1	2	12	3	0	0	0	0	1	2	1	2019-11-07	32.6333	0	0
809	54	1	2	2	29.49	2017-03-16	30.71	0	2	12	2	0	0	0	1	0	3	1	2019-09-24	30.7333	0	0
810	51	1	2	2	21.2	2017-03-15	1.97	0	1	12	1	0	0	0	0	1	1	0	2019-09-18	30.5667	0	0
811	77	2	2	2	17.78	2017-03-27	23.16	0	2	12	4	0	0	1	0	0	2	0	2019-11-19	32.2333	0	0
812	56	1	1	2	25.51	2017-03-20	3.72	0	2	12	1	0	0	0	0	0	1	0	2019-12-04	32.9667	0	0
813	46	1	2	2	29.89	2017-04-05	12	1	2	12	3	0	0	0	0	1	2	1	2019-10-28	31.2	0	0
814	59	1	1	2	25.93	2017-04-10	9.51	0	1	12	3	1	1	0	2	0	3	1	2019-11-01	31.1667	0	0
815	71	2	2	2	23.73	2017-04-17	32.26	1	2	12	2	1	1	0	0	0	1	1	2019-12-03	32	0	0
816	69	2	1	2	26.67	2017-04-19	0.5	1	1	12	3	1	1	0	0	1	2	1	2019-08-29	28.7333	0	0
817	49	1	2	2	30.8	2017-04-28	1.38	0	1	12	3	1	0	0	2	0	3	1	2019-12-26	32.4	0	0
818	62	1	2	2	22.51	2017-05-04	0.5	1	2	12	3	1	0	0	1	0	3	1	2018-12-31	20.2	0	0
819	72	2	1	2	16.95	2017-05-16	3.77	0	1	12	3	1	0	0	0	0	2	1	2019-12-16	31.4667	0	0
820	59	1	1	2	21.98	2017-05-19	1.36	0	1	12	3	1	0	0	0	0	2	0	2017-11-21	6.2	1	0
821	76	2	1	2	19.33	2017-05-15	2.06	0	2	12	1	0	0	0	0	0	1	0	2019-11-19	30.6	0	0
822	64	1	1	2	22.53	2017-05-16	2.4	1	2	12	3	1	1	0	2	0	3	1	2019-12-26	31.8	0	0
823	48	1	1	2	37.07	2017-05-19	17.07	0	1	13	4	1	1	0	2	0	3	1	2019-11-15	30.3333	0	0
824	64	1	1	2	30.03	2017-05-23	7.61	1	2	12	1	0	0	0	0	0	1	1	2019-11-25	30.5333	0	0
825	70	2	1	2	21.96	2017-05-29	4.56	0	2	12	4	1	1	0	1	0	3	1	2019-12-11	30.8667	0	0
826	91	2	2	2	22.31	2017-05-31	3.44	0	2	12	3	1	0	0	1	0	3	0	2019-10-24	29.2	0	0
827	67	2	1	2	26.56	2017-06-05	1.17	1	2	12	3	1	0	0	0	0	2	1	2019-11-22	30	0	0
828	63	1	1	2	22.75	2017-06-07	2.24	0	2	12	2	0	0	0	0	0	1	0	2019-12-12	30.6	0	0
829	56	1	1	2	27.14	2017-06-14	1.18	0	2	12	2	0	0	0	0	0	1	1	2019-11-07	29.2	0	0
830	72	2	1	1	23.58	2017-06-16	24.86	1	2	12	3	1	1	0	0	1	2	1	2019-10-17	28.4333	0	0
831	54	1	1	3	19.96	2017-06-19	2.6	0	1	12	2	0	0	0	0	0	1	0	2018-12-31	18.6667	0	0
832	85	2	1	2	19.91	2017-06-29	1.86	0	2	12	2	0	0	0	0	0	1	0	2018-02-27	8.1	1	0
833	57	1	1	1	24.13	2017-07-03	1.87	1	2	12	3	0	0	0	0	0	2	1	2019-12-17	29.9	0	0
834	45	1	1	2	25.31	2017-07-04	3.59	0	2	11	0	0	0	0	0	1	0	0	2019-10-31	28.3	0	0
835	80	2	1	2	18.75	2017-07-11	1.23	1	2	12	3	0	0	0	0	1	2	1	2018-03-23	8.5	1	0
836	70	2	2	2	23.03	2017-07-13	0.92	1	2	12	2	0	0	0	0	0	1	1	2018-12-31	17.8667	0	0
837	50	1	2	2	22.09	2017-07-26	10.42	0	1	12	3	1	1	0	0	0	2	1	2019-11-05	27.7333	0	0
838	75	2	1	2	23.31	2017-08-01	1.12	0	1	12	2	0	0	0	1	1	3	0	2019-12-23	29.1333	0	1	2018-03-02
839	78	2	2	2	27.39	2017-08-04	2.16	1	2	12	2	0	0	0	0	0	1	0	2019-08-22	24.9333	0	0
840	71	2	1	2	16.15	2017-08-10	2.83	0	2	12	3	0	0	0	1	0	3	1	2019-08-23	24.7667	0	0
841	52	1	1	2	21.67	2017-08-11	71.81	1	2	12	4	1	1	0	2	0	3	1	2019-12-16	28.5667	0	0
842	66	2	1	2	24.41	2017-08-14	1.17	0	1	12	1	1	0	0	0	0	1	0	2019-08-28	24.8	0	1	2018-06-19
843	75	2	2	2	31.87	2017-08-18	3.93	0	1	12	3	0	0	0	0	0	2	0	2018-12-31	16.6667	0	0
844	50	1	2	2	21.42	2017-08-23	1.5	0	2	12	2	1	0	0	2	0	3	1	2019-11-28	27.5667	0	0
845	73	2	2	2	34.86	2017-09-04	1.45	0	2	12	3	1	1	0	2	0	3	1	2018-12-31	16.1	0	0
846	78	2	1	2	18.96	2017-08-31	1.16	0	2	12	3	0	0	0	0	0	2	0	2019-08-09	23.6	0	0
847	78	2	1	2	23.12	2017-09-18	1.28	0	1	12	3	1	1	0	0	0	2	0	2019-06-07	20.9	0	1	2018-03-09
848	59	1	1	2	20.82	2017-09-14	0.5	0	2	11	2	0	0	0	0	0	1	0	2019-11-06	26.1	0	0
849	55	1	1	2	30.85	2017-09-20	3.71	0	2	12	0	0	0	0	0	1	0	0	2019-10-10	25	0	0
850	60	1	2	1	21.29	2017-09-21	2.14	1	2	12	3	0	0	0	2	0	3	1	2019-11-13	26.1	0	0
851	54	1	1	2	21.67	2017-10-11	0.71	1	2	12	1	0	0	0	0	0	1	1	2019-09-05	23.1333	0	0
852	77	2	2	2	24.78	2017-10-19	17.55	0	1	12	2	0	0	0	0	1	1	0	2019-11-26	25.6	0	0
853	56	1	1	2	26.05	2017-10-20	4.08	0	1	12	2	1	0	0	1	0	3	1	2019-07-15	21.1	0	0
854	62	1	1	2	20.69	2017-10-25	0.79	1	2	12	2	0	0	0	0	1	1	1	2019-11-25	25.3667	0	0
855	68	2	2	2	20.27	2017-10-25	1.87	0	1	12	1	0	0	0	0	1	1	0	2019-11-12	24.9333	0	0
856	80	2	1	2	21.6	2017-10-31	4.53	0	2	12	2	0	0	0	0	0	1	0	2019-11-07	24.5667	0	0
857	70	2	2	2	25.3	2017-10-31	0.78	1	2	12	2	0	0	0	0	0	1	1	2019-10-07	23.5333	0	0
858	63	1	1	1	22.94	2017-11-01	3.38	1	2	11	0	0	0	0	0	1	0	1	2019-12-13	25.7333	0	0
859	53	1	1	1	25.49	2017-11-13	0.5	1	2	12	3	0	1	0	1	0	3	1	2019-11-05	24.0667	0	0
860	58	1	1	2	21.48	2017-11-16	2.73	1	2	12	3	1	0	0	1	0	3	1	2019-10-08	23.0333	0	0
861	62	1	1	2	20.76	2018-02-01	5.73	0	2	12	3	0	1	1	0	1	2	1	2019-12-18	22.8333	0	0
862	60	1	2	1	23.42	2017-11-20	2.37	0	1	12	3	1	1	0	1	0	3	1	2019-12-23	25.4333	0	0
863	75	2	1	3	22.84	2017-11-22	0.98	0	1	11	1	0	0	0	0	1	1	0	2019-06-03	18.6	0	0
864	61	1	1	2	27.86	2017-11-28	3.46	1	2	12	3	0	0	0	0	0	2	1	2019-12-23	25.1667	0	0
865	68	2	2	3	16.65	2017-12-12	14.17	1	1	12	3	0	0	0	1	0	3	1	2019-06-20	18.5	0	0
866	59	1	2	2	27.1	2017-12-21	2.1	0	2	12	3	1	0	0	2	0	3	1	2019-12-03	23.7333	0	0
867	42	1	1	2	24.69	2017-12-14	1.7	1	2	12	3	0	1	1	1	0	3	1	2019-12-26	24.7333	0	0
868	70	2	2	2	26.68	2017-12-14	2.43	0	2	11	0	0	0	0	0	0	0	0	2019-07-10	19.1	0	0
869	58	1	2	2	27.56	2017-12-20	0.5	1	2	11	0	0	0	0	0	1	0	0	2019-11-25	23.5	0	0
870	56	1	1	2	20.57	2017-12-27	8.49	1	2	12	3	0	1	0	0	0	2	1	2019-12-12	23.8333	0	0
871	73	2	2	3	22.86	2018-01-12	2.68	0	2	12	2	0	0	0	0	0	1	0	2019-07-01	17.8333	0	0
872	76	2	1	2	27.93	2018-01-03	1.43	0	1	12	1	0	0	0	0	0	1	1	2019-09-09	20.4667	0	0
873	66	2	1	2	24.78	2018-01-04	0.88	0	2	12	3	1	0	0	1	0	3	1	2019-12-18	23.7667	0	0
874	64	1	2	2	35.88	2018-01-19	0.79	0	2	12	1	0	0	0	0	0	1	0	2019-11-11	22.0333	0	0
875	86	2	2	2	22.28	2018-01-22	0.5	0	2	11	2	0	0	0	0	0	1	0	2018-09-02	7.43333	1	1	2018-05-24
876	79	2	1	2	24.22	2018-01-12	17.19	1	2	12	3	0	0	0	0	0	2	1	2019-09-09	20.1667	0	0
877	67	2	2	2	20.01	2018-01-16	0.5	0	2	11	1	0	0	0	0	0	1	0	2019-07-22	18.4	0	0
878	61	1	2	2	24.4	2018-01-18	3.19	0	2	12	2	0	0	0	0	0	1	0	2019-07-10	17.9333	0	0
879	53	1	1	1	23.97	2018-01-18	1.78	1	2	12	2	0	0	0	1	0	3	1	2019-12-17	23.2667	0	0
880	54	1	1	1	23.69	2018-01-24	1.6	1	2	12	3	1	1	0	1	0	3	1	2019-05-02	15.4333	0	0
881	80	2	1	2	25.71	2018-01-30	1.23	0	2	11	2	0	0	0	0	1	1	0	2019-11-14	21.7667	0	0
882	79	2	2	2	27.11	2018-01-30	1.36	1	2	13	3	0	0	0	0	1	2	1	2019-10-31	21.3	0	0
883	55	1	1	2	25	2018-02-06	3.73	1	2	12	3	0	0	0	0	0	2	1	2019-11-14	21.5333	0	0
884	76	2	1	2	23.63	2018-02-09	3.32	1	2	12	3	0	0	0	1	0	3	1	2019-09-16	19.4667	0	0
885	60	1	1	1	23.92	2018-02-22	4.4	0	1	12	3	1	1	0	1	0	3	1	2019-10-23	20.2667	0	0
886	69	2	1	2	23.76	2018-02-12	4.8	0	2	12	2	0	0	0	0	0	1	0	2019-10-11	20.2	0	0
887	53	1	2	1	28.85	2018-02-13	0.85	1	2	12	3	1	0	0	2	0	3	1	2019-10-24	20.6	0	0
888	57	1	1	2	24.27	2018-03-05	36.71	0	1	12	3	1	0	0	2	0	3	1	2019-11-15	20.6667	0	0
889	51	1	2	1	20.94	2018-03-13	11.56	1	2	12	3	1	1	0	0	0	2	1	2019-12-23	21.6667	0	0
890	57	1	1	2	22.66	2018-03-13	1.89	0	1	12	1	0	0	0	1	0	3	1	2019-12-30	21.9	0	0
891	59	1	1	2	25.04	2018-03-19	9.23	1	2	12	3	1	1	0	0	0	2	1	2019-12-06	20.9	0	0
892	80	2	2	2	19.48	2018-03-22	39.9	0	1	13	3	1	1	0	2	1	3	1	2019-12-26	21.4667	0	1	2018-06-19
893	75	2	1	3	23.4	2018-03-28	1.75	0	1	12	1	1	0	0	0	0	1	0	2019-10-14	18.8333	0	0
894	62	1	2	2	27.89	2018-03-28	2.55	1	2	12	1	0	0	0	0	0	1	1	2019-09-26	18.2333	0	0
895	81	2	2	2	24.93	2018-04-04	44.93	1	2	12	3	0	0	0	1	0	3	0	2019-10-21	18.8333	0	0
896	59	1	1	2	25.88	2018-04-06	21.76	0	2	12	3	1	0	0	2	0	3	1	2019-12-19	20.7333	0	0
897	88	2	1	3	20.76	2018-04-12	2.68	0	2	12	2	1	0	0	1	0	3	0	2019-12-17	20.4667	0	0
898	70	2	1	2	23.32	2018-04-10	2.06	0	1	12	3	0	1	0	0	1	2	1	2019-12-19	20.6	0	0
899	81	2	1	2	23.08	2018-04-17	0.64	0	2	11	2	0	0	0	0	0	1	0	2018-12-31	8.6	0	0
900	54	1	1	2	19.67	2018-04-19	0.5	0	2	12	2	0	0	0	0	0	1	0	2019-10-25	18.4667	0	0
901	50	1	1	2	22.62	2018-04-19	2.48	0	2	12	3	0	1	0	0	0	2	1	2019-09-28	17.5667	0	0
902	78	2	2	2	19.98	2018-04-26	2.55	1	2	12	3	0	0	0	1	0	3	0	2018-12-31	8.3	0	0
903	58	1	2	2	25.13	2018-04-27	1.47	1	2	12	3	1	1	0	1	1	3	1	2019-06-28	14.2333	0	0
904	72	2	1	2	19.77	2018-05-07	20.79	0	1	12	4	1	0	0	1	0	3	0	2018-12-31	7.93333	0	0
905	53	1	1	2	30.34	2018-05-02	1.28	1	1	12	2	1	0	0	0	0	1	1	2019-09-26	17.0667	0	0
906	72	2	1	2	22.81	2018-05-07	68.25	0	1	12	3	1	0	0	1	0	3	0	2018-12-31	7.93333	0	0
907	65	2	1	2	28.39	2018-05-08	2.27	0	1	12	3	0	0	0	0	0	2	1	2019-12-16	19.5667	0	0
908	59	1	1	2	31.35	2018-05-09	1.39	1	2	12	3	1	0	0	0	0	2	1	2019-12-16	19.5333	0	0
909	79	2	2	2	21.78	2018-05-14	9.54	1	2	12	3	1	0	0	2	0	3	1	2019-12-03	18.9333	0	0
910	82	2	2	2	23.59	2018-05-14	1.74	0	2	12	1	1	0	0	0	0	1	0	2019-08-16	15.3	0	0
911	70	2	1	2	27.18	2018-05-30	5.18	1	2	13	3	0	0	0	0	1	2	0	2019-12-23	19.0667	0	0
912	75	2	2	2	28.51	2018-06-07	1.58	0	2	12	1	0	0	0	0	0	1	0	2019-12-18	18.6333	0	0
913	67	2	1	1	23.42	2018-06-19	0.64	1	2	12	2	0	0	0	0	0	1	0	2019-11-25	17.4667	0	0
914	77	2	2	2	23.55	2018-12-18	1.15	1	2	12	3	1	1	0	1	1	3	1	2019-10-24	10.3333	0	1	2019-10-10
915	86	2	1	2	21.22	2018-11-06	0.72	1	2	12	0	0	0	0	0	1	0	0	2019-11-04	12.1	0	0
916	67	2	1	2	25.8	2018-08-30	8.72	1	2	12	3	0	0	0	1	0	3	1	2019-10-25	14.0333	0	0
917	49	1	1	2	19.76	2018-08-28	1.44	0	2	12	1	1	0	0	0	0	1	0	2019-09-16	12.8	0	0
918	50	1	1	1	25.31	2018-10-19	3.22	1	2	12	3	1	1	0	1	1	3	1	2019-08-19	10.1333	0	0
919	70	2	1	2	17.11	2018-11-14	3.12	0	2	12	1	0	0	0	0	0	1	0	2019-10-17	11.2333	0	0
920	60	1	1	2	22.64	2018-09-03	31.34	1	2	12	3	1	1	0	0	0	2	1	2019-11-04	14.2333	0	1	2019-06-05
921	83	2	2	2	22.51	2018-10-16	1.02	1	2	12	0	0	0	0	0	1	0	0	2019-10-11	12	0	0
922	60	1	1	2	17.68	2018-08-17	2.2	1	2	13	4	1	1	0	2	0	3	1	2019-07-31	11.6	1	1	2019-03-29
923	68	2	1	2	26.74	2018-07-19	3.66	1	2	12	0	0	0	0	0	0	0	1	2019-10-28	15.5333	0	0
924	62	1	1	2	25.52	2018-09-10	1.94	0	1	11	0	1	0	0	0	0	0	0	2019-08-09	11.1	0	0
925	62	1	2	1	24.97	2018-12-10	0.76	1	2	12	2	0	0	0	0	1	1	0	2019-09-27	9.7	0	0
926	50	1	1	2	23.72	2018-10-24	1.89	0	1	12	3	1	0	0	2	0	3	1	2019-10-21	12.0667	0	0
927	69	2	1	2	27.99	2018-11-21	2.77	1	2	12	3	0	1	0	2	0	3	1	2019-10-15	10.9333	0	0
928	81	2	2	2	27.76	2018-10-16	2.21	1	2	12	0	0	0	0	0	0	0	0	2019-10-17	12.2	0	0
929	59	1	1	2	25.52	2018-10-17	2.39	1	2	13	3	1	0	0	1	0	3	1	2019-10-21	12.3	0	0
930	74	2	1	2	27.49	2018-12-11	0.97	1	2	12	0	0	0	0	0	0	0	0	2019-10-21	10.4667	0	0
931	66	2	2	2	25.44	2018-07-09	0.5	0	1	12	2	0	0	0	0	0	1	0	2019-09-24	14.7333	0	0
932	81	2	1	2	22.63	2018-11-20	1.45	0	1	12	4	0	1	0	0	1	2	1	2019-09-05	9.63333	0	0
933	87	2	2	2	22.67	2018-07-24	4.24	0	2	12	3	1	0	0	0	0	2	0	2019-10-14	14.9	0	0
934	72	2	1	2	21.19	2018-07-17	2.06	0	1	12	0	0	0	0	0	0	0	0	2019-10-11	15.0333	0	0
935	67	2	1	2	22.57	2018-07-19	0.83	0	1	13	3	1	1	0	2	0	3	1	2019-08-23	13.3333	0	0
936	55	1	1	2	29.44	2018-09-28	0.55	0	2	12	3	1	1	0	1	0	3	1	2019-09-09	11.5333	0	0
937	74	2	1	2	28.46	2018-08-07	13.24	1	2	13	3	0	0	0	0	1	2	1	2019-11-06	15.2	0	0
938	71	2	2	2	20.76	2018-08-01	4.4	1	2	12	3	0	0	0	0	1	2	1	2019-10-15	14.6667	0	0
939	80	2	2	2	31.09	2018-07-06	5.29	0	2	12	2	1	0	0	0	0	1	0	2019-11-05	16.2333	0	0
940	50	1	2	2	23.3	2018-10-04	0.52	1	2	12	2	0	0	0	0	0	1	1	2019-10-15	12.5333	0	0
941	45	1	1	1	26.65	2018-10-22	2.66	1	2	12	2	0	0	0	1	0	3	1	2019-08-27	10.3	0	0
942	39	1	2	2	21.86	2018-10-23	0.73	1	2	12	2	0	0	0	0	0	1	1	2019-10-25	12.2333	0	0
943	68	2	2	1	25.58	2018-10-25	6.94	1	2	12	3	0	1	0	1	1	3	1	2019-09-04	10.4667	0	0
944	83	2	1	2	20.56	2018-08-06	4.16	0	1	12	4	0	1	0	0	0	2	0	2019-01-29	5.86667	0	1	2018-10-23
945	80	2	1	2	17.1	2018-08-16	3.04	0	1	12	3	0	0	0	0	1	2	0	2019-09-27	13.5667	0	0
946	71	2	2	2	20.05	2018-08-30	4.07	1	1	12	2	0	0	0	1	0	3	1	2019-08-14	11.6333	0	0
947	54	1	2	2	37.77	2018-10-01	8.82	0	1	12	3	1	1	0	0	1	2	1	2019-10-27	13.0333	0	1	2019-08-17
948	83	2	1	3	28.37	2018-11-08	2.74	0	1	12	3	0	1	0	0	0	2	0	2019-08-14	9.3	0	0
949	60	1	1	2	23.33	2018-11-05	0.55	0	1	12	2	0	0	0	0	0	1	0	2019-10-29	11.9333	0	0
950	58	1	1	2	24.48	2016-01-08	2.43	1	2	12	3	0	0	0	0	0	2	1	2019-11-01	46.4333	0	0
951	60	1	2	2	30.15	2011-12-02	1.34	0	2	12	2	1	0	0	1	1	3	1	2019-11-26	97.2	0	1	2014-07-01
952	47	1	2	2	26.47	2014-09-25	1.96	0	1	11	0	0	0	0	0	0	0	0	2019-09-16	60.5667	0	0
953	75	2	2	2	31.25	2018-05-08	5.74	0	2	12	2	0	0	0	0	0	1	0	2019-06-13	13.3667	0	0
954	58	1	1	2	26.27	2016-11-09	0.54	1	2	12	0	0	0	0	0	1	0	1	2019-10-24	35.9667	0	0
955	63	1	1	2	17.72	2014-02-24	3.96	0	2	12	1	1	0	0	0	0	1	0	2019-08-13	66.5333	0	0
956	66	2	1	2	24.38	2014-09-26	1.58	0	2	12	3	0	1	0	0	0	2	0	2018-12-31	51.9	0	0
957	64	1	2	2	26.06	2018-06-21	1.69	0	1	12	2	0	0	0	1	0	3	1	2019-09-04	14.6667	0	0
958	61	1	1	2	22.23	2016-06-07	8.03	1	2	12	3	0	0	0	2	1	3	1	2019-11-27	42.2667	0	1	2018-04-20
959	69	2	1	2	20.12	2016-01-13	2.66	0	2	12	2	1	1	0	1	0	3	1	2019-10-21	45.9	0	0
960	74	2	1	2	25.04	2017-09-27	1.79	0	2	12	2	0	0	0	0	0	1	0	2018-12-31	15.3333	0	0
961	61	1	1	2	24.38	2018-05-02	1.94	0	2	12	2	1	0	0	1	0	3	1	2019-09-17	16.7667	0	0
